# Supplementary material for: Exploratory Analysis of Regulated Cell Death-Related Genes as Potential Prognostic Biomarkers in Endometrial Carcinoma
Source: Biomedicines. 2025 Sep 17;13(9):2289. doi: 10.3390/biomedicines13092289 (PMC12467941; doi:10.3390/biomedicines13092289)
Supplement: Supplementary file 1 [file biomedicines-13-02289-s001.zip]

Archive with 10 entries (10 files):
- Figure S1.png
- Figure S2.tif
- Figure S3.pdf
- Figure S4.pdf
- Figure S5.tif
- Figure S6.tif
- Table S1.pdf
- Table S2.xlsx
- Table S3.xlsx
- Table S4.xlsx
