# Supplementary material for: Exploratory Analysis of Regulated Cell Death-Related Genes as Potential Prognostic Biomarkers in Endometrial Carcinoma
Source: Biomedicines. 2025 Sep 17;13(9):2289. doi: 10.3390/biomedicines13092289 (PMC12467941; doi:10.3390/biomedicines13092289)
Supplement: Supplementary file 1 [file biomedicines-13-02289-s001.zip › Table S2.xlsx]

## Sheet: Sheet1
checkpoint
CD200
TNFRSF14
CD244
LAG3
CD40LG
KIR3DL1
CD80
LGALS9
TNFSF14
ICOSLG
PDCD1LG2
HHLA2
TNFRSF25
TNFRSF4
CD40
TNFSF15
CD86
CD44
