# Supplementary material for: Exploratory Analysis of Regulated Cell Death-Related Genes as Potential Prognostic Biomarkers in Endometrial Carcinoma
Source: Biomedicines. 2025 Sep 17;13(9):2289. doi: 10.3390/biomedicines13092289 (PMC12467941; doi:10.3390/biomedicines13092289)
Supplement: Supplementary file 1 [file biomedicines-13-02289-s001.zip › Table S3.xlsx]

## Sheet: Sheet1
primer	sequence
GBP2 F	GATGACTACTTGGAGCTTTCGC
GBP2 R	GAATGGCTGAGGATGTAGGAAC
SLC11A1 F	CCTCCACGACTACGCCAAGA
SLC11A1 R	AAGCCCTCCATCACGAACTG
P2RX7 F	AGTAACTGCTGTCGCTCCCATAT
P2RX7 R	GCTGCTGGTTCACCATCCTAA
HCLS1 F	ATGAGCAGGAGGATGAACCAGA
HCLS1 R	TTGCAGGGAAGAGTCCAAAGTG
IC-GAPDH F	CGAAGGTGGAGTCAACGGATTT
IC-GAPDH R	ATGGGTGGAATCATATTGGAAC
