# Supplementary material for: Exploratory Analysis of Regulated Cell Death-Related Genes as Potential Prognostic Biomarkers in Endometrial Carcinoma
Source: Biomedicines. 2025 Sep 17;13(9):2289. doi: 10.3390/biomedicines13092289 (PMC12467941; doi:10.3390/biomedicines13092289)
Supplement: Supplementary file 1 [file biomedicines-13-02289-s001.zip › Table S4.xlsx]

## Sheet: DEG_TCGA_cotoff
	baseMean	log2FoldChange	lfcSE	stat	pvalue	padj
TNMD	6.45869963152761	-1.16329	0.45709367245145	-2.54498	0.010928426281734	0.0180520453747479
C1orf112	256.057793086095	1.44371090289087	0.125644871200339	11.4904085546706	1.47413101736229e-30	2.67424065155287e-29
SEMA3F	2740.00476374471	1.04802307298282	0.174694107273339	5.99918960828487	1.98304695955163e-09	7.26646127076514e-09
CFTR	643.18782713104	1.34190731359254	0.40894346777955	3.28140053410984	0.00103292948770907	0.00199361615438701
AOC1	3042.80274090418	5.99843176599223	0.434162593291778	13.8160953031737	2.03830142394042e-43	7.70296580675974e-42
WNT16	19.9395508379095	1.66648645730742	0.405953440524617	4.10511721529889	4.04109921674745e-05	9.3404704243241e-05
HECW1	45.907128289387	1.24604480663412	0.274040679588466	4.54693371985991	5.44331308833699e-06	1.39167038890249e-05
KLHL13	494.411352783108	-1.74534	0.250239787487238	-6.97468	3.06570890511187e-12	1.46021015573076e-11
ICA1	1420.25415221876	1.18120929823344	0.153763332221291	7.68199596854135	1.56628767695791e-14	9.14315166788275e-14
DBNDD1	1698.30915476339	2.67052258985801	0.154812577407776	17.2500363638018	1.11828963911093e-66	1.30833191430834e-64
TFPI	577.58483213728	-1.51289	0.285529814096156	-5.29853	1.16740110621312e-07	3.57334839623876e-07
SLC7A2	1232.02883507233	-1.72745	0.380628511339526	-4.53842	5.66783102786865e-06	1.44547817024537e-05
HSPB6	853.04772933269	-3.39206	0.29274265398786	-11.5872	4.78687865616658e-31	8.94130355489319e-30
PDK4	830.794663315948	-3.00181	0.242735069848478	-12.3666	3.96172199011457e-35	9.50910617234133e-34
SLC22A16	80.8884185197895	1.7821113432692	0.416400419843614	4.2798019846822	1.87059667260525e-05	4.49320356397363e-05
ABCB5	7.39001339164784	-1.02038	0.393217540361517	-2.59494	0.00946064014039689	0.0158011614859869
ARX	36.7419442438224	2.97137039470635	0.615891355020653	4.82450414425237	1.40351999321519e-06	3.82507652774982e-06
SLC25A13	1241.46812879046	1.11799712626802	0.0932734260068215	11.9862341733459	4.19548856693522e-33	8.88098110734348e-32
CALCR	6.16373219327518	1.67517877028437	0.35448844987172	4.72562299530655	2.29410926236675e-06	6.13499955764052e-06
PRSS22	753.195798369887	2.05411441343866	0.246898427091004	8.31967395515863	8.82056125178566e-17	6.20807369370995e-16
SLC25A5	7304.41025570735	1.00798756419454	0.124228669766852	8.11396890980398	4.89926802019363e-16	3.26584437320174e-15
HOXA11	641.940074535003	-2.14297	0.282130792502363	-7.59566	3.06238130408247e-14	1.74388825179724e-13
MEOX1	184.772913910525	-1.41533	0.37964803454845	-3.72801	0.000192999074415078	0.00040964866006755
COPZ2	167.923471473785	-2.15842	0.193893310520077	-11.132	8.7651195818986e-29	1.45006694658031e-27
PRKAR2B	262.089017261618	-2.2396	0.243721909315619	-9.18916	3.95907720098308e-20	3.62136939853967e-19
BZRAP1	847.928857262263	-1.01467	0.185689073674816	-5.46435	4.64595747631841e-08	1.48778748626973e-07
MPO	17.7404519721517	1.3294212573198	0.302590083758781	4.39347265054326	1.11554229007135e-05	2.74571242925348e-05
FBXL3	863.782557647071	-1.60907	0.106846031242774	-15.0597	2.98152950082718e-51	1.77600985936468e-49
PDK2	664.293252233029	-1.13258	0.155259605784876	-7.29474	2.99227955963974e-13	1.56527866228223e-12
CRLF1	395.616237439297	1.72176861814292	0.344203717915863	5.00217902516611	5.66859118374433e-07	1.61142055213148e-06
YBX2	301.027221924905	1.90642874190417	0.342820429836379	5.56101263513984	2.6821377570536e-08	8.77194635040395e-08
KRT33A	2.17787158322989	3.69262841140225	0.673335220159175	5.48409	4.15612014307707e-08	1.33666296881382e-07
ABCC8	32.6543974390763	-2.49181	0.420884215124729	-5.92042	3.21125972382749e-09	1.15101068582171e-08
CACNG3	0.981858765904402	2.01130661377565	0.678559320621054	2.96408368826884	0.00303585711967648	0.00547890046224267
TMEM132A	7156.64383268251	2.61051445437457	0.166975689207976	15.6340989922374	4.26464329443982e-55	3.10905226443154e-53
TAC1	92.2819096478384	1.93326789782789	0.458682133910945	4.21483148110417	2.49964765366537e-05	5.92479872101347e-05
CACNA1G	95.9635803776536	-2.85829	0.306872137996941	-9.31428	1.2278221634398e-20	1.16283031649476e-19
DLX6	1146.73579484463	1.89426482973425	0.252251573589536	7.50942720704925	5.93866293834598e-14	3.29910709381302e-13
MAP3K9	500.693959071345	1.71252	0.134737804743599	12.7100111340679	5.20270331442362e-37	1.39247147064669e-35
BAIAP2L1	1677.87313238149	1.79586101705825	0.123759320773477	14.5109152654878	1.03332521939168e-47	5.02216620310314e-46
CCL26	5.01886661802978	-2.59041	0.337382031119907	-7.67796	1.61639129416364e-14	9.42155522236549e-14
USH1C	250.116012388678	2.30686065955221	0.392373485495971	5.87924705624864	4.12136857283905e-09	1.46352779309577e-08
GGCT	1774.93618381521	1.48777454906494	0.127672615663944	11.6530435389607	2.21407352454674e-31	4.22859907356737e-30
DBF4	380.973699454443	1.0043702058451	0.137794838602624	7.28888118038676	3.12539531247765e-13	1.63098220126037e-12
TBXA2R	74.4006492028199	-1.63422	0.178008689468985	-9.18055	4.28902790126736e-20	3.91218614075452e-19
LGALS14	2.52424735273201	2.49527	0.760153588285584	3.28258924558091	0.00102858421206436	0.00198562180963476
ARHGAP44	349.040033685866	-1.05975	0.182716027309506	-5.79999	6.63175270148714e-09	2.30635785478205e-08
PRSS21	328.378496085215	2.43246059371584	0.448592645081756	5.42242638256479	5.8795431343166e-08	1.86393824043936e-07
PROM1	3323.30139856035	2.0710650517546	0.301432336358478	6.87074610764913	6.38669755722185e-12	2.96256640249289e-11
DNAH9	613.819450870112	-1.03577	0.391253949260263	-2.64732	0.00811329794081873	0.0136900954458689
SLC13A2	16.6805612972789	3.66492055328499	0.536743069787171	6.82807242343752	8.60631391824835e-12	3.94718688579193e-11
GAS7	1055.51072050593	-1.18642	0.202734637317632	-5.85211	4.8538946554398e-09	1.71028663260564e-08
CEACAM7	183.125876070531	5.9607651325799	0.583033817635326	10.2237039298263	1.55291289636818e-24	1.97917887601053e-23
TKTL1	63.1834687178903	3.71082091467714	0.533229849127614	6.95913951694227	3.42357342982558e-12	1.62432680116397e-11
PAX6	188.458262539491	1.0286007729312	0.245745380259569	4.18563625425934	2.84368424327976e-05	6.69477078505844e-05
RPUSD1	1356.36490337128	1.21829307985807	0.132312764465162	9.20767610579886	3.33261551631401e-20	3.06268306480447e-19
PIGQ	3118.56099531057	1.00056828608388	0.125497050434591	7.97284304785612	1.55065056776673e-15	9.91381243227302e-15
SELE	105.911835793637	-4.59045	0.316231550619936	-14.5161	9.580608063217e-48	4.66797806332004e-46
E2F2	346.005510231645	3.38599243401391	0.180421479102604	18.7671249058341	1.40274529624703e-78	2.85487891646609e-76
CDKL5	214.279541652154	-1.02474	0.171817556606154	-5.96411	2.45969015066375e-09	8.93426773817966e-09
CAMK1G	52.3072936807203	-1.01499	0.242224753292881	-4.19028	2.78607358330479e-05	6.57022397955449e-05
TFAP2B	48.3465081547963	4.82379492190581	0.530304062141415	9.0962812964828	9.34776696965942e-20	8.36248493833359e-19
ADAM22	173.394350022809	-1.90058	0.191264259139736	-9.93694	2.87512931809009e-23	3.32195603884354e-22
CELSR3	249.687033420491	1.61625055361544	0.208752445660628	7.74242691385282	9.75368423352317e-15	5.79232469770747e-14
AASS	128.44089847849	-1.94777	0.206441142863284	-9.43499	3.91024266805716e-21	3.82948978689227e-20
PLEKHG6	349.846311504507	2.33524443003741	0.192809925927347	12.111640097395	9.16431687281136e-34	2.02090770949197e-32
SS18L2	676.183766881603	1.07569793768393	0.100143608205377	10.7415536244497	6.49422012665112e-27	9.59788750639255e-26
MGST1	1379.79105110022	1.31807237519982	0.239134651069268	5.51184184017741	3.55097947511548e-08	1.14961121764385e-07
MMP25	76.9691425008658	1.05389735459882	0.230044019861225	4.58128559583765	4.62126230444203e-06	1.19226492676863e-05
IL32	2984.07313592906	1.91006860950112	0.254338024139689	7.50996087180444	5.91450384398518e-14	3.28755550793122e-13
PKD1	2258.03689570261	-1.2261	0.135669953682017	-9.03735	1.60514796732604e-19	1.41522477371914e-18
PAX7	3.17715342550961	2.67352358773575	0.705151471819873	3.7914174394841	0.000149789943457144	0.000322703265549199
MASP2	23.9106263028259	-1.14083	0.21126724554809	-5.39996	6.665669303705e-08	2.09986854008043e-07
IYD	31.9692572630113	3.40665244342562	0.387101821124587	8.80040407334897	1.36324401866667e-18	1.11912023683653e-17
ETV7	195.414728273565	1.45408484585377	0.247460137526096	5.87603668368783	4.20205246126634e-09	1.49082442324717e-08
UQCRC1	8561.20316708544	1.12265083699689	0.120337338542916	9.3292	1.06675187045212e-20	1.01224856944602e-19
NCAPD2	3224.0016144501	1.21234303115823	0.114834393879427	10.557316411938	4.69903809378105e-26	6.63845309300753e-25
IFFO1	222.221976266948	-1.98768	0.170402280975029	-11.6646	1.93257101380078e-31	3.70182083016075e-30
SEMA3G	365.426393710859	-1.04946	0.205974909480657	-5.0951	3.48558719641841e-07	1.01477280053081e-06
IDS	1781.82722826574	-1.11223	0.104964579055889	-10.5962	3.10239193422293e-26	4.43412828170064e-25
PRSS3	33.4638866942159	3.30301872476318	0.432989472219042	7.62840423771835	2.37677295258681e-14	1.36580558669533e-13
FYN	1220.44131560836	-1.22983	0.175147807165498	-7.02167	2.19231064573957e-12	1.06049431533696e-11
FMO1	44.6545719609882	-1.66135	0.257492628130035	-6.45204	1.10354238996299e-10	4.55161731372111e-10
LYPLA2	3577.38559225195	1.33926841715106	0.105054574062039	12.7483113334996	3.18571301430404e-37	8.63279623765221e-36
MRC2	2808.2780879263	-1.19028	0.201466103525612	-5.90809	3.46087628914085e-09	1.23549426159755e-08
ABHD5	439.524551736515	1.0821330216386	0.119336194222451	9.06793641853058	1.21292302055688e-19	1.07865680362495e-18
KAL1	224.972846507064	1.69907184346764	0.280204883981379	6.06367676153908	1.33044411659002e-09	4.95978194045714e-09
DPF1	57.882470154964	1.86242331228736	0.237168905354983	7.85272972230392	4.07078315613878e-15	2.50503815132723e-14
SYT7	537.52485046082	1.17262105224204	0.266523784302799	4.39968633684796	1.08407456858483e-05	2.67297437165704e-05
PLAUR	1654.10421084543	1.34602143223813	0.192620731192775	6.98793646926316	2.78958646487173e-12	1.33356839615033e-11
ANLN	890.609736804665	3.09032109263836	0.178504457502363	17.3122908854948	3.79990552884507e-67	4.61133877158851e-65
DCN	5630.74165431692	-4.13961	0.249873799471323	-16.5668	1.21122531431785e-61	1.17153070253179e-59
QPCTL	969.719074810872	1.43079881997994	0.14143323690619	10.1164256102614	4.67165632804918e-24	5.72974396342905e-23
CEP68	909.098838923204	-1.21874	0.0955234944817359	-12.7585	2.79527626525041e-37	7.64903468773984e-36
TYROBP	1248.00464515417	1.01359315170963	0.21720844658532	4.6664536653343	3.0644270854547e-06	8.07999681452279e-06
GABRA3	48.4758265532618	1.73806640283146	0.556643549959753	3.12240463930127	0.00179380206984932	0.00334804211317501
BRCA1	476.206473170037	1.45941904542288	0.139549770272284	10.4580540876228	1.34591334849781e-25	1.84148844558474e-24
CD22	234.313512371717	-2.88833	0.341480889084222	-8.45825	2.71418188550575e-17	1.99135132102934e-16
LTF	18070.6285025732	3.94499324611262	0.506958100881726	7.78169485654001	7.15593036530734e-15	4.30855369729969e-14
CALCOCO1	1682.67680914434	-1.45095	0.103881722719139	-13.9673	2.46801432243394e-44	9.98345006867792e-43
PSMC4	4401.9356719634	1.08453394082756	0.112034528820884	9.68035437147656	3.65447063272085e-22	3.85119480761552e-21
CLDN11	139.495518650918	-2.90043	0.313201840705667	-9.26058	2.03319161747952e-20	1.90069367570884e-19
SLC25A39	8112.53908243503	1.63281681608769	0.107598054406642	15.1751518658212	5.16580416018455e-52	3.17388307175112e-50
DDX11	1034.25793501772	1.40218195651346	0.129236459864046	10.8497397560141	1.99993962747517e-27	3.05272034700077e-26
GPRC5A	3666.08533595398	1.73672809583011	0.263428684420044	6.59278278541926	4.31657911829603e-11	1.85928842180925e-10
MAMLD1	240.113950349297	-1.6496	0.220502301010561	-7.48111	7.36995777667133e-14	4.06648503362339e-13
TACC3	3020.35685549313	3.11798330133538	0.158748680768787	19.6410029125006	6.90215676379349e-86	1.92649055501425e-83
POLA2	1042.96892452058	1.21450724336383	0.125503236982074	9.67709895432656	3.77269297798922e-22	3.97149113167852e-21
ACPP	128.897840491874	1.31276688341983	0.223823661153301	5.86518367475317	4.48635789701077e-09	1.58679327646264e-08
MTMR11	338.899212837608	-1.2663	0.15150332404256	-8.3582	6.36811153479212e-17	4.5525123734639e-16
DPEP1	290.870079974205	3.22824689171925	0.422491736805699	7.64097048649238	2.15590481828243e-14	1.24474197221047e-13
BID	1052.84249566614	1.01606399789859	0.107753529534378	9.42951940682759	4.11972209311992e-21	4.02455651276885e-20
NPC1L1	55.5649650677206	1.44085868816075	0.36862008362414	3.90879051948215	9.27593518905535e-05	0.000204968583718348
CLCA4	28.6847182857074	3.43470100748049	0.459969639690517	7.46723416308838	8.18979546820859e-14	4.50358074466252e-13
CNTN1	489.834118798343	-1.13373	0.317816441503785	-3.56724	0.000360757553781004	0.000741165203551341
SLC11A1	273.906283034344	1.82748449601523	0.180991500816953	10.0970735518873	5.6915298579445e-24	6.9241040077534e-23
WWTR1	2213.88776959172	-1.11244	0.144506802776106	-7.69819	1.38006881053681e-14	8.09237227499046e-14
ATP1A2	406.109415046455	-1.16778	0.442201184548738	-2.64084	0.0082701659609761	0.0139313237607385
ZNF582	76.483664189434	-1.03098	0.181270323879611	-5.68754	1.28882690316045e-08	4.36565534569154e-08
VSIG2	162.669656086515	-1.89545	0.403007290716644	-4.70327	2.56032386094318e-06	6.81056604426247e-06
CYP24A1	297.608713218704	-1.05978	0.441261358180415	-2.4017	0.0163189067670817	0.0261879918205538
PRDM11	479.610781564508	-1.13197	0.153712894085275	-7.3642	1.78218976009551e-13	9.51637702452748e-13
SYT13	282.895480617738	3.00937534459819	0.404992891332365	7.43068683180537	1.08035220108772e-13	5.87473456856437e-13
SNAI2	251.225704334793	-2.44871	0.209355638384164	-11.6964	1.3295429465863e-31	2.57194159310921e-30
HGF	79.3274449124146	-2.31923	0.267194430083197	-8.67994	3.95976519247717e-18	3.14495497278939e-17
GPR124	896.781530519638	-2.74523	0.213803900289239	-12.8399	9.79733913466197e-38	2.74241277955624e-36
SAMD4A	421.740769820369	-2.46814	0.195472959269361	-12.6265	1.50820467220947e-36	3.92374206200116e-35
RUNX3	682.877498687968	1.95018288055125	0.244187410148854	7.9864186256058	1.38915389355548e-15	8.92805551719967e-15
PLEKHB1	1825.72899472041	1.41171460469624	0.222087271957257	6.35657591835313	2.06300506015176e-10	8.27658991072794e-10
OSBPL5	876.026586929078	-1.23917	0.139177849615205	-8.90347	5.41286242298431e-19	4.58813475142158e-18
FHL1	1332.44250563531	-4.41381	0.250099255887161	-17.6482	1.04994881858129e-69	1.45488652605966e-67
GABRA1	0.755204625208683	1.65899006016275	0.73038915229662	2.27137828505019	0.0231240877997022	0.0362308281820835
NLRP2	1442.61431485404	2.84667042156669	0.409151863978555	6.95749102518055	3.46386008241252e-12	1.64264316238291e-11
ALAS1	1961.45836230603	1.14193207725123	0.112541315915964	10.1467809218077	3.42473920962582e-24	4.25381784346277e-23
AKAP11	1082.37911814998	-1.0192	0.128898499788641	-7.90698	2.63697874570064e-15	1.65450516164095e-14
DEF6	658.498668367951	1.25014721358167	0.159083002557447	7.85845875099214	3.88888741643247e-15	2.39536829578365e-14
EHD2	1807.28982693126	-2.48288	0.182822929901096	-13.5808	5.20774076404014e-42	1.82672960588539e-40
DEPDC1	341.032500380688	3.47355038770097	0.192230518048227	18.0697135031885	5.51995989437118e-73	8.36038576869954e-71
HSD17B6	60.4640194623901	-3.49437	0.247937144975805	-14.0938	4.14793582725818e-45	1.75796898466313e-43
TYMP	2218.63486919704	1.67361217567276	0.219887858292277	7.61120777049994	2.71546291601333e-14	1.55494473778043e-13
CD44	6817.23242515137	-1.01428	0.212569309415602	-4.77152	1.82836621194083e-06	4.93610875347519e-06
KCNG1	434.350742188072	-1.04536	0.340835909288872	-3.06704	0.00216187287126943	0.0039892965771498
SLAMF7	329.570034283702	1.5236777441984	0.294827177549866	5.16803693899858	2.365655617301e-07	7.00093599679294e-07
SH2D2A	243.451642051903	1.47609907963987	0.222097201011269	6.64618497179972	3.0078722094054e-11	1.31589357875868e-10
ARNTL2	388.707623575642	1.48111761397258	0.204573077528363	7.2400417096293	4.48546774948984e-13	2.31354458525693e-12
ANK1	157.705946006854	2.23176240802276	0.312078351452026	7.15128876334709	8.59669322199298e-13	4.31668445570031e-12
IBSP	17.7565304991057	3.31891935007106	0.410915624879521	8.07688768477507	6.64406884514003e-16	4.39146877863146e-15
HMGB3	3172.82956932696	2.17240585809667	0.128027519283138	16.968272682784	1.41019343943579e-64	1.51386590218112e-62
BAK1	827.980632532706	1.38152552781366	0.126386735763209	10.9309376452447	8.19967338817402e-28	1.27349140427777e-26
GRN	19914.5161869877	1.3213744123994	0.146558681598288	9.01600913701751	1.95066154211583e-19	1.70676333228209e-18
ARHGAP31	392.275399383645	-2.00097	0.155081881344024	-12.9027	4.34710944026906e-38	1.24536399184717e-36
TSSC1	1179.40739593099	1.2093254322914	0.0865905554261607	13.9660200392482	2.51281802465171e-44	1.01436856540589e-42
GAB2	866.154094406831	-1.62592	0.165113341653155	-9.84731	7.04054961971332e-23	7.83807740569566e-22
APBA2	1093.08476081171	2.11898281569331	0.205798872603913	10.2963771807029	7.31650298134169e-25	9.53634658101761e-24
TMSB10	60056.9400999157	1.70112923914781	0.172873555970489	9.84030917625256	7.54785242876285e-23	8.36946315284725e-22
MYOC	84.6138910909549	-1.8772	0.340102778225339	-5.51951	3.39949496401866e-08	1.10184692446909e-07
FAM136A	2267.20797310911	1.41236565615644	0.0872188819200476	16.1933474158857	5.61870117168117e-59	4.92278849741286e-57
VCL	4958.08725913907	-1.39308	0.126710980017174	-10.9942	4.0761739689597e-28	6.47482008175078e-27
DEPDC1B	312.928784627577	3.50446203488542	0.193095123282302	18.1488893935553	1.3102325965658e-73	2.06446165094375e-71
TIMP2	6702.58655744699	-2.37484	0.17660145592878	-13.4475	3.18616227753819e-41	1.06777424663021e-39
MYOM2	68.7963976306684	-1.20879	0.224723247017549	-5.37903	7.48902499997115e-08	2.34676135444164e-07
OTC	4.99014015600602	-3.33416	0.531778091813829	-6.26983	3.61437569564621e-10	1.42202320462214e-09
CYP46A1	35.6496542317695	-1.3207	0.244753924136686	-5.39604	6.81267178233575e-08	2.14444951318311e-07
SLC18A1	3.70501407556281	1.88827480056353	0.464725669587837	4.0632031414108	4.84038696984357e-05	0.000110622857195934
CASR	10.5960967502565	1.03683776509359	0.476783309877001	2.17465197211091	0.0296562065195794	0.0455772015243878
FLT4	380.956605276328	-2.08351	0.170515834592833	-12.2189	2.46529988460841e-34	5.66005042837592e-33
HOXC8	30.4265693707944	-1.80394	0.518215077433827	-3.48106	0.000499441403463811	0.00100515926461433
TLL1	57.4434553348751	-2.01089	0.312193184920269	-6.44118	1.18549681330804e-10	4.87282779607941e-10
CDH1	9473.06920899377	1.61653485925151	0.163037818589833	9.91509131582753	3.57929003760684e-23	4.11365698557426e-22
C6	173.806355646775	-2.22446	0.568288155224177	-3.91433	9.06571536249238e-05	0.000200572921246038
BEST2	2.77601660853172	1.02591510464794	0.384954638514264	2.66502855663065	0.00769817854222207	0.0130406498760944
SPDL1	510.703747956197	1.09499952161254	0.141553782521353	7.73557231822726	1.02938964885174e-14	6.10571188805865e-14
PQLC2	824.484837273317	1.05053067482833	0.111667891725421	9.4076341784214	5.074293886953e-21	4.92017637534927e-20
FAM65C	171.179336069343	-2.44409	0.219855316397501	-11.1168	1.03923480718578e-28	1.71202105082595e-27
AIFM2	1034.18467553938	1.21632587255166	0.157589777268492	7.71830440802866	1.17887387028609e-14	6.95645958249764e-14
C2orf83	0.85607592773533	1.80319275851006	0.63403936613763	2.84397602864085	0.00445543997871761	0.00782897619427868
CAPG	4188.23495988296	1.27943435057894	0.178039719633755	7.18622986607066	6.66048736881059e-13	3.37655947617596e-12
AP2S1	3986.37670781274	1.62516872895883	0.125185554572915	12.9820787590332	1.5462612411891e-38	4.57740183793223e-37
ZPBP	1.21456029503448	-2.0652	0.465505068160163	-4.43646	9.14483219403212e-06	2.27433466658604e-05
BARX2	95.8495461483185	-1.0059	0.388228474161868	-2.591	0.00956973579368227	0.0159724498493904
JADE2	874.631872076845	-1.21002	0.160528361330117	-7.5377	4.78321888519412e-14	2.6747146702611e-13
ZIC2	364.785984883303	7.59057048462333	0.556758449126181	13.6335074870198	2.53116402497083e-42	9.07410692107892e-41
GUCA2B	1.23701984627245	3.21224992143976	0.902327413865922	3.55996046676365	0.000370910627477842	0.000760345382400806
EPHA3	96.703249319858	-1.83959	0.354820983271543	-5.18457	2.16519106620622e-07	6.43399285954938e-07
DSG2	3610.66536547441	1.42237445923619	0.148346618757328	9.58818253594962	8.96502377180076e-22	9.17060913368813e-21
MAGEC2	12.915353095028	6.18393514610189	1.13134477229828	5.46600408427173	4.60293735309832e-08	1.47453992465707e-07
CP	6047.35873166118	2.06913952041485	0.323329979629085	6.39946695567329	1.5592031878772e-10	6.31765074341452e-10
ANO2	40.1771237167269	-1.21352	0.248299563802956	-4.88734	1.02207669171829e-06	2.82851762079205e-06
ARHGAP6	123.106594896301	-3.61194	0.246595464086295	-14.6472	1.40324331260962e-48	7.13973120879343e-47
ROS1	20.8190385080605	3.0443590118565	0.468223975426837	6.50192893066024	7.92965638203455e-11	3.31684064209358e-10
TSPAN17	1720.8683508618	1.14172719781266	0.095997392032627	11.8933147415569	1.28215031800287e-32	2.62036118338286e-31
NOP16	880.668286053209	1.08038223740989	0.112115066954746	9.6363697293779	5.61382395635124e-22	5.84663605859225e-21
TNFRSF17	26.486532013141	1.60870098754655	0.398974473053905	4.03209001125543	5.52830040238601e-05	0.000125668334219683
GUCA1A	4.69367210333509	1.67043604806002	0.474235415799131	3.52237726751213	0.000427695025299006	0.000868187574471894
CELF2	699.730213019008	-1.82113	0.223242500440547	-8.15762	3.41682349356128e-16	2.29487443854247e-15
COL9A2	2852.8718831968	2.12823063682294	0.251155031017808	8.47377266622239	2.37570842447115e-17	1.75488057456777e-16
H6PD	3025.40559572155	-1.0644	0.10373355974396	-10.2609	1.05728910946974e-24	1.36224042050837e-23
PER3	467.687049307786	-1.98759	0.185053702481857	-10.7406	6.56048679945838e-27	9.68117757460859e-26
TNFRSF9	88.8711439001983	1.91097843985676	0.246288974856098	7.75909047887063	8.55406098058094e-15	5.10942352303853e-14
RFC2	1231.76210349345	1.20667615882931	0.101915851391633	11.8399261974706	2.42666408891854e-32	4.86278594556826e-31
FOXP3	128.106537629275	2.34497831175281	0.194647356204411	12.0473165291298	2.00367266774285e-33	4.35458916377751e-32
DKK3	1132.81351092825	-1.49435	0.211830912984615	-7.05447	1.73263433163031e-12	8.45670986045289e-12
ARHGEF5	487.301927254845	1.13228413178857	0.116295435015157	9.73627323928057	2.11156552398801e-22	2.27054304940439e-21
NFE2L3	978.00777116108	1.79006533488972	0.203612592730632	8.79152566588978	1.47542509767858e-18	1.20968760211683e-17
PTGER3	377.940407895175	-5.47308	0.373743253287682	-14.644	1.47236756178289e-48	7.47197855119847e-47
TNIP3	26.3346789719902	2.03144	0.321267481179356	6.32321346282134	2.56179017621244e-10	1.02022536614021e-09
COL23A1	480.05739621446	1.0022935538211	0.33380899325928	3.00259601766506	0.00267687514603513	0.00487516653646854
RAD51	335.857685367711	2.86904	0.155128038177069	18.4946644350273	2.27956512463657e-76	4.16244330889246e-74
POLQ	304.280795550652	3.28749309011812	0.17968229352379	18.2961438528324	8.88171825193218e-75	1.49595699315733e-72
CYBA	9000.65107464437	1.94291027773071	0.177405582506898	10.9517989810448	6.51408473757906e-28	1.01655101919185e-26
THOC3	486.138533435294	1.21742455962716	0.139157044886818	8.74856577054609	2.16081416495413e-18	1.7452661080973e-17
PRSS8	8398.13245844242	3.07248506580134	0.19382019432168	15.8522442749282	1.35648652482115e-56	1.05170768737919e-54
FSTL4	158.092945830028	3.28140930180252	0.364683166703975	8.99797303906309	2.29923262052568e-19	1.99743917029038e-18
FOXN3	1036.86960078263	-1.65431	0.114508265217495	-14.447	2.61662801497825e-47	1.24388511330037e-45
NNAT	31.2626038792531	-2.12116	0.226970169704102	-9.34556	9.1400654516397e-21	8.71965814424494e-20
NRIP2	159.050814292337	-1.67711	0.150220720174818	-11.1643	6.09638823791681e-29	1.01717534920938e-27
ENTPD2	747.221500952373	1.48997680878577	0.242293441127095	6.14947231693409	7.77411530736408e-10	2.95852483200778e-09
PTPRN	32.9667227390414	2.46231260761086	0.324681740242332	7.58377297649404	3.3564826144483e-14	1.90359818058319e-13
FOXC1	752.48818022511	1.31754746101473	0.294932049313668	4.4672915815042	7.92161253456377e-06	1.98528047332359e-05
CBLN4	16.3626347101784	-3.71379	0.33538724602016	-11.0731	1.69366416971524e-28	2.75527148608629e-27
CHRDL2	313.564542908136	-5.38741	0.420449664975137	-12.8135	1.37849594283452e-37	3.83115984795176e-36
RELT	309.810838059504	2.09074785101737	0.13838707953794	15.1079700359178	1.43492487970045e-51	8.65295132703312e-50
KCNH2	409.524913866308	-1.58781	0.310642945827455	-5.11137	3.19833523275362e-07	9.35185180747385e-07
CCDC85A	19.8802137185348	-2.94765	0.35047189893601	-8.41052	4.08190633340646e-17	2.95707400601021e-16
NPFFR2	5.81740678093442	1.52031673332975	0.711205289586581	2.13766229749712	0.0325441615981727	0.049677442363647
PHF21B	66.1361250208261	-1.82082	0.374236578473468	-4.86543	1.14208548127328e-06	3.14770293879494e-06
SERPINB3	27.8023607158338	3.28088568610032	0.619298692910835	5.29774359877859	1.17242438650613e-07	3.58703846908188e-07
LAMC2	5468.69949262242	1.24943998700637	0.220043553400479	5.67814856512698	1.36160433837742e-08	4.60498971147966e-08
CDK14	445.065259154707	-1.04465	0.192830441585653	-5.41748	6.04452807485585e-08	1.91437817355379e-07
PPP1R12A	1384.45864626837	-1.45032	0.106753041997032	-13.5858	4.86406463125193e-42	1.70924630873022e-40
RASGRF1	387.931018116179	1.25680392966402	0.392400275419773	3.20286199676986	0.0013606916885447	0.00258812248936783
CAMK2B	174.829563508363	1.28132617994114	0.321272220422658	3.98828811982391	6.65518057546845e-05	0.000149837425770342
ATP2B4	7167.49090660335	-1.45512	0.14373771627804	-10.1234	4.35005345940194e-24	5.35547224258318e-23
DGKG	42.7657480059249	-1.41516	0.275591769097637	-5.135	2.8214583812849e-07	8.29705807548832e-07
ALDH18A1	5158.75966977316	1.36409588788908	0.104875749523976	13.0067808247437	1.11960009004172e-38	3.34988461856587e-37
CDK17	653.150112457758	-1.22445	0.120664127800037	-10.1476	3.39653817563452e-24	4.2214734653656e-23
SLC2A3	703.109324534058	-1.18916	0.200203789103514	-5.93976	2.85447889490684e-09	1.02955157187908e-08
PSD	560.699653865571	-3.10709	0.211275392846481	-14.7063	5.86973329569048e-49	3.05007577476597e-47
STYK1	100.860800469406	1.01771278318086	0.253061078028124	4.02160929334126	5.78018772863589e-05	0.000131028318647277
GNA15	338.590503210989	1.71671472787363	0.202954481195961	8.45861947840449	2.70561327559808e-17	1.98581037485482e-16
CREB3L3	5.18850541157892	2.00012156195288	0.442637166866588	4.51864802974333	6.22357540664821e-06	1.57958192121451e-05
COL11A1	100.425866114619	1.62991462972857	0.388661927160203	4.1936565323949	2.74493506045974e-05	6.47633633755132e-05
BCAT1	5930.83024812738	1.55851468946429	0.300949404687093	5.17866015081416	2.23485171702703e-07	6.62889522503023e-07
PRDM6	96.4794524655831	-1.25429	0.293716584400302	-4.27042	1.95109205634563e-05	4.67735418366638e-05
SPAG4	554.755223949419	2.36312766077729	0.207735008650836	11.3756832616946	5.52683244991629e-30	9.69329016216019e-29
GUCY1B3	427.950137970379	-1.1401	0.183481783240203	-6.21368	5.17583154939124e-10	2.00526267721606e-09
CDH3	4673.98646711732	1.23857786174719	0.235239331443593	5.26518186455644	1.40050646815505e-07	4.24892785323189e-07
ARSF	5.76921565093981	2.89523651188989	0.51457512613193	5.62646028705941	1.83945110387191e-08	6.13192214083765e-08
DGAT2	273.286185648949	2.14599488265963	0.218059251767919	9.84133837597322	7.47102626547093e-23	8.29479623963472e-22
LTK	91.256214422438	2.32351083463348	0.329654722326328	7.04831654840795	1.81095297724404e-12	8.81255274455644e-12
POLD1	1551.62219814626	1.3179319265958	0.135927541491911	9.69584171191852	3.14037481518758e-22	3.33097954066965e-21
SEZ6	14.0803988158838	1.51367914112486	0.379112012944645	3.99269632573176	6.53262067560041e-05	0.000147230756442359
EIF4B	8563.5925223442	-1.02371	0.0967752856291638	-10.5782	3.76172251311275e-26	5.35298867160939e-25
CA11	612.525843613183	-1.8313	0.201595012772984	-9.08407	1.04588847157512e-19	9.33511601536529e-19
ISOC2	2329.12	1.03285534307893	0.141011502864859	7.32461765242503	2.3958079496768e-13	1.26409116178194e-12
DLX3	165.389557042319	4.0096914694196	0.344190691146815	11.6496220628735	2.30478703482263e-31	4.38897944311545e-30
WISP2	166.085311555083	-4.34618	0.355996282761286	-12.2085	2.79966731403937e-34	6.39764912066681e-33
DMRT3	62.967835724332	3.14601638091074	0.51058251821155	6.16162181175041	7.20036504506324e-10	2.75250894639886e-09
ATP2C2	740.819335861219	1.72662182327832	0.269547209231749	6.40563791478107	1.49741955664854e-10	6.07739578267538e-10
NGFR	124.190680664185	-2.22703	0.347111994704973	-6.41588	1.40009378032965e-10	5.70609768045069e-10
CDON	346.291698583655	-2.49843	0.205013817708075	-12.1866	3.66167523721041e-34	8.31809310414728e-33
RFXANK	3256.58457156578	1.34716727604056	0.15621045020412	8.62405347580921	6.46249180452992e-18	5.06068797101826e-17
LPAR2	1163.91026216791	1.86092731680066	0.149491110861943	12.4484145316121	1.42650763594455e-35	3.5146413860132e-34
CTSA	5453.58001580176	1.02275909392338	0.126758183043536	8.06858436565082	7.11179188711858e-16	4.69109351419726e-15
EYA2	6874.58339127913	1.61606456623429	0.277937985967931	5.81447894071145	6.08230418663921e-09	2.12510835476675e-08
ABCA7	1104.16087926604	1.82623980661356	0.204890481500398	8.91324864503289	4.95586759493262e-19	4.22459603271351e-18
SNCAIP	377.407969217574	-2.40208	0.230779461909775	-10.4085	2.26648229236256e-25	3.07091061221773e-24
CHI3L2	96.0799148477074	1.38703497432562	0.350122322766259	3.96157252518744	7.44577580586166e-05	0.000166619594198746
CALCRL	517.570460141244	-2.21114	0.22809193722819	-9.69408	3.19495733122082e-22	3.38703615504028e-21
WDR18	2213.29444815403	1.20737141379335	0.134951920240722	8.94667828097364	3.66340034133645e-19	3.15727904142177e-18
GLP2R	5.79176210509825	-2.78229	0.37585493384785	-7.40257	1.33569605302643e-13	7.20111188852935e-13
MCM10	351.171248937611	3.94849818459054	0.19350959892516	20.4046631615294	1.52005543424963e-92	5.93976861487384e-90
ERBB3	4297.78067917575	1.53208718006077	0.155898206514909	9.82748432012427	8.57336119972056e-23	9.43697640113467e-22
ROPN1	3.16692194873028	2.00811639418696	0.441367603708147	4.54975937815956	5.37072949175651e-06	1.37383232272766e-05
ANKRD44	180.169439443981	-1.13625	0.163008268947655	-6.97053	3.15752281102187e-12	1.50174490461892e-11
MYLK	4299.63224167116	-4.33201	0.21549254124845	-20.1028	6.96838683228534e-90	2.38856740226651e-87
TMEM206	460.010722489331	1.65539302454764	0.106472858872429	15.5475587119442	1.65287156775628e-54	1.17860601061395e-52
SLK	1524.89102960134	-1.00384	0.113755638833929	-8.8245	1.09950853388199e-18	9.07954257607201e-18
COL17A1	344.118392913233	2.37418004735168	0.350494122994138	6.77380843670063	1.25435738162916e-11	5.65734868935146e-11
TBC1D1	2651.75644839844	-1.30489	0.111535576911446	-11.6993	1.28536744935722e-31	2.48895036923105e-30
MTHFD2	1991.00933162315	1.36505692152929	0.148698992761898	9.18000112963145	4.3108690741662e-20	3.93027344708629e-19
FOXJ2	721.143803256391	-1.3436	0.106310757101434	-12.6384	1.29670226621319e-36	3.39610842858891e-35
CTNNA2	807.772521342756	1.17875932180213	0.369540775350282	3.18979501161895	0.00142373742089214	0.00269884367220244
TIE1	797.524474825689	-1.9427	0.175347560662025	-11.0791	1.58438189772172e-28	2.58394436708572e-27
ASPM	692.565439277576	3.56768818379723	0.197058213901669	18.1047423152708	2.92376301173183e-73	4.56995853785732e-71
SPI1	666.254318714464	1.16749945841902	0.205821335656957	5.67239278033302	1.40816654830953e-08	4.75834625058313e-08
ISOC1	1392.33098144637	-1.06949	0.131229698225859	-8.14978	3.6458994123656e-16	2.44620819776096e-15
EML1	479.122533383597	-1.16574	0.185352575557913	-6.28929	3.18927702890237e-10	1.26010302508988e-09
KIF26A	161.977776278747	-2.30239	0.292249797610013	-7.87817	3.32208869585924e-15	2.06119304349628e-14
MYO9A	667.041001905421	-1.25724	0.117092616097771	-10.7371	6.81230159739196e-27	1.00451885743279e-25
KLF6	2274.82640286304	-1.54805	0.1620455653089	-9.55317	1.25786320190134e-21	1.27337467558281e-20
PPAP2A	814.482311165653	-1.60183	0.150329489605022	-10.6555	1.64419039101008e-26	2.38664129714376e-25
PKM	50963.6372917129	1.69318147747612	0.119836721690771	14.1290704016857	2.51441507437533e-45	1.0797064114977e-43
PRKCZ	759.41500851089	1.29014387481934	0.119623055021425	10.7850771290557	4.04903525451937e-27	6.04816902162075e-26
SYT1	187.627161403203	-2.66914	0.350693765122468	-7.61104	2.71908651218448e-14	1.55656350058776e-13
NAV3	47.4405196372127	-2.59966	0.273705101566503	-9.49804	2.13878565571539e-21	2.12876180037531e-20
PDZD4	142.87434543802	-2.59181	0.312440398442568	-8.29536	1.08255120414771e-16	7.57010931518899e-16
PDK3	280.912890802179	1.38888148202537	0.140697650111346	9.87139075120464	5.53912163479369e-23	6.24485623200226e-22
FGFR3	961.034954228708	1.69682383700763	0.327343004899817	5.18362638458379	2.17612646415082e-07	6.4625564457484e-07
MEF2A	999.430789424828	-1.37532	0.112497365430078	-12.2254	2.27586672086411e-34	5.23128046967565e-33
INPP5A	686.958348991773	-1.42746	0.102377502995892	-13.9431	3.46333835976351e-44	1.38095316067468e-42
PRR11	516.97486585788	2.71953091965961	0.163788156952599	16.6039533642634	6.52483067599234e-62	6.40613777625821e-60
REEP1	200.421161240955	-2.48316	0.238704661460735	-10.4026	2.41162246175776e-25	3.25627364601404e-24
STON1-GTF2A1L	2.27477794274649	-3.16089	0.407949959470868	-7.74823	9.31797446421165e-15	5.54875297414713e-14
RASGRP2	149.614031169136	-2.04605	0.202045599901469	-10.1267	4.20618141313121e-24	5.18161238649165e-23
PYGM	122.580470220091	-2.83077	0.280086420594091	-10.1068	5.15576939664995e-24	6.29977626464958e-23
PAGE1	5.50642858837169	4.0803057340585	0.669118869506729	6.09802819798892	1.07384807178719e-09	4.03322637958058e-09
PITX1	771.18753104543	5.03622857962066	0.318524028266888	15.811141806234	2.6069878844895e-56	1.98966130027952e-54
TRPC7	1.94057761631194	3.01650501161949	0.682523563997491	4.41963497047931	9.88677577320001e-06	2.44702083933091e-05
MAST4	775.067495763572	-1.16712	0.165562520897822	-7.04945	1.7963093489283e-12	8.74650183168337e-12
GPR116	435.983917444998	-1.9253	0.160702672755201	-11.9805	4.49389295086281e-33	9.47159444163512e-32
ABCC9	191.046569454312	-3.90508	0.226256218059944	-17.2596	9.48281726991552e-67	1.11611616758801e-64
GAL	67.9554591078297	2.7557268482629	0.392601450999535	7.0191458570696	2.23228657305069e-12	1.07903055577101e-11
MAOB	1098.46396295777	-3.17039	0.256320205445461	-12.3689	3.85295090771531e-35	9.28223857397556e-34
RORA	299.367035218523	-1.43491	0.197432207327935	-7.26784	3.65289586183737e-13	1.89562494949744e-12
TGFBR3	796.282599824992	-3.19565	0.229744024386892	-13.9096	5.53775428279912e-44	2.16393286354658e-42
PLA2G10	47.5469676592228	2.11590519488065	0.309506959401724	6.83637356320095	8.12229779193502e-12	3.73660123048802e-11
HES2	420.274266484655	2.01633668737573	0.295951178611828	6.81307199664974	9.55362972156403e-12	4.35508206952679e-11
NEDD4	172.205958217434	-2.10654	0.173711418010082	-12.1266	7.63093873653753e-34	1.69616929504517e-32
DAPP1	223.529464233154	-1.40333	0.2415906663092	-5.80871	6.2955852956055e-09	2.19609258178076e-08
FGF10	12.9609150953244	-4.41067	0.463865317327212	-9.50852	1.93400594052288e-21	1.9328188269021e-20
SMG6	567.975438452669	-1.01798	0.139547694670373	-7.29485	2.98999146487893e-13	1.5645006224104e-12
ST6GALNAC1	1691.0743988466	2.28338590053429	0.282129319791243	8.09340164369958	5.80211487593307e-16	3.84798779517924e-15
ASNS	1312.94445331107	1.04018001052714	0.147065544384564	7.07290082717918	1.51727927326201e-12	7.44278243559961e-12
CNGB1	26.7689233405938	1.62009693491454	0.317127816446644	5.10865603991291	3.24458389332915e-07	9.4785705902908e-07
CHAT	2.51617395137142	3.89618671075539	0.72823989673987	5.35014179832435	8.7885342935307e-08	2.73352175716984e-07
PTPN21	555.938586715266	-1.6046	0.139725885788531	-11.4839	1.58920896821912e-30	2.87233717123637e-29
CAMK2A	23.5702679448663	-4.73059	0.279065408154733	-16.9516	1.87442235016385e-64	1.97959264202709e-62
EPHA8	16.9882804549511	3.69315163210684	0.530350504492688	6.96360539081521	3.31672824740559e-12	1.57592987591952e-11
SLC12A3	47.2589633462419	3.39241486903517	0.398932984021876	8.50372118854215	1.83608202085719e-17	1.37078221335528e-16
TRPM5	29.0692358912683	1.70017425916395	0.37806493460809	4.49704297735623	6.89050640503769e-06	1.73913853690255e-05
ARHGAP10	426.580981189381	-1.33422	0.151025107101243	-8.83443	1.0060677749226e-18	8.35382583359019e-18
RPS6KA2	1439.45605113225	-1.31784	0.133328189028733	-9.88417	4.87624401408497e-23	5.53907299692978e-22
LMCD1	718.943660648164	-1.94498	0.160778815907387	-12.0973	1.09205587291036e-33	2.40276887893272e-32
TRIP13	751.878319498509	2.1795608232558	0.15482469913148	14.0776041257143	5.21479551279054e-45	2.1958335070884e-43
ATP6AP1	7709.18649563521	1.04858137820668	0.103532086304525	10.1280812126439	4.14707261472969e-24	5.11524651177958e-23
PRLH	4.9323151168374	2.56727906177622	0.553548741935613	4.63785547194838	3.52042808547166e-06	9.20162193096259e-06
FAM50A	3846.08107033679	1.07244516509016	0.142628353871701	7.5191582597585	5.513001953923e-14	3.0687473554344e-13
MYO3B	216.167973979931	1.57557326577309	0.264580698965967	5.95498187105383	2.60100661276688e-09	9.42828705013715e-09
CYBRD1	1684.97405287307	-2.96335	0.176701554786744	-16.7704	4.02032146961598e-63	4.11251522897157e-61
CDH19	9.89446889804069	-2.13275	0.812656999736854	-2.62442	0.00867964768217417	0.0145702342481587
SLC6A15	56.2421676754789	1.35293657413902	0.606066462728602	2.23232377526369	0.0255935716187183	0.0397904991077041
ACTN1	7052.73	-1.25656	0.116019599052892	-10.8306	2.46530100444567e-27	3.7396778746009e-26
RPS6KA6	78.8293712602244	-2.09646	0.41153528015185	-5.09424	3.50137539764767e-07	1.01861037104289e-06
LIMS2	1292.00604238625	-2.84876	0.200295151241927	-14.2228	6.61196684429526e-46	2.93601382281456e-44
SPEG	588.530971589322	-2.71333	0.285421117158423	-9.50642	1.97335547544537e-21	1.96811737004858e-20
TFRC	5695.73332237484	1.59720681811004	0.183464745399212	8.70579693463495	3.15351010427798e-18	2.52100165373909e-17
SREBF1	5882.34442726248	1.46146415179888	0.145348942558975	10.0548660765515	8.74402430058847e-24	1.04746012743653e-22
HSD17B10	3510.32829375016	1.15443505720447	0.120778141519309	9.55831115367768	1.1969389598033e-21	1.21610990102116e-20
HMMR	342.290681875085	2.93821020505453	0.188541359966544	15.5839026809603	9.36578161432476e-55	6.77735708076582e-53
CRMP1	655.172678828641	-1.57473	0.207113279847439	-7.60321	2.88880829643882e-14	1.64840936027517e-13
EVC	458.480378929724	-1.64275	0.169044143143099	-9.71788	2.52993628332894e-22	2.70552244683529e-21
SIDT1	289.810039816267	1.30532677036498	0.275258113265589	4.74219181000309	2.11418306799044e-06	5.67870618399742e-06
MRVI1	766.635524418396	-3.59235	0.208941408688136	-17.1931	2.99227232806399e-66	3.41888986817042e-64
TMEM38A	410.49966851625	1.45794318698087	0.199186735146517	7.31947931125254	2.48934953009983e-13	1.3123829228033e-12
CYP2W1	73.7361928769933	3.1007687030791	0.453529488670391	6.83697263472238	8.08841840990619e-12	3.72189163666385e-11
MCM2	2933.77639276995	2.13390404464296	0.159378897232397	13.3888744476091	7.02370730866866e-41	2.30637299826501e-39
MOV10L1	38.2000265422772	-1.42247	0.30318102668434	-4.6918	2.7080615357925e-06	7.18496826267162e-06
TP63	78.1091624273035	1.62429526805181	0.299622982731823	5.42113042611834	5.92233293775394e-08	1.87689441910521e-07
LLGL2	5468.41787661319	1.90208852461376	0.146553052469914	12.9788393524198	1.61306417070816e-38	4.76793460927323e-37
GSDMB	599.466826989513	1.21448788474543	0.230330337216345	5.27280904210495	1.34351335236309e-07	4.08489945198725e-07
ADAM11	70.6006643486853	-1.66214	0.260163770889334	-6.38882	1.67165802993027e-10	6.75369201587626e-10
FERMT2	1233.98011107719	-2.23077	0.129829971270304	-17.1823	3.60627663738451e-66	4.09647865937317e-64
ABCB11	3.37953343781389	1.62890859979946	0.5348923620313	3.04530166333566	0.00232447034758811	0.00426906214082397
CD5L	2.32870837552239	1.59942958694277	0.503675105027357	3.17551844627282	0.00149569011910742	0.00282217530835845
FRY	395.916712020149	-2.16756	0.167645650110579	-12.9294	3.07034598432083e-38	8.8740266037959e-37
GLI2	114.456700304271	-2.55328	0.256815157091424	-9.9421	2.73014793415573e-23	3.1694373343752e-22
MRPS34	2743.06287322267	1.18617568997317	0.133090512055266	8.9125488485656	4.98725727668215e-19	4.24699383140286e-18
PPP2R2C	870.17942658958	-1.41782	0.320717516527395	-4.42077	9.83477526107329e-06	2.43507589723546e-05
CDHR2	98.9288790022631	1.95558588203938	0.34795845881634	5.62017054763304	1.90769045320757e-08	6.34965180149396e-08
SNCB	16.6044920812527	2.44239039082223	0.420886464449583	5.80296730144622	6.51515007335473e-09	2.26903747118012e-08
ATP2A3	1604.33664366043	1.01014322358212	0.270851479345547	3.72950971515056	0.000191852709570291	0.000407481056591406
NTN4	791.506847443382	-1.23816	0.208947382960785	-5.92572	3.10927795249043e-09	1.11650565402974e-08
NUAK1	516.347816501543	-1.37846	0.183191017576485	-7.52472	5.2832790932803e-14	2.94507009770358e-13
SCARF1	237.453777370598	-1.5678	0.134068851585056	-11.694	1.3686228070798e-31	2.63969915150297e-30
ENO1	52707.3501816213	1.81831293818487	0.122497215616522	14.8437083164167	7.64124663122861e-50	4.19367069328496e-48
SLC12A1	17.308191626727	2.13266003050231	0.441680514813741	4.82851282538843	1.37556476187896e-06	3.75517455883625e-06
MYDGF	3594.19591225253	1.08180493848282	0.147480473023726	7.3352418547558	2.21321445044669e-13	1.17218172764509e-12
ANO8	715.899845683474	1.38189226300282	0.143952344989618	9.59965093380372	8.02156218079346e-22	8.24869904675487e-21
WSCD2	67.7909155640479	-3.41776	0.399814657698066	-8.54836	1.248510828275e-17	9.51009924477073e-17
KCNQ2	70.9237484561651	2.97024020887907	0.586195630294557	5.06697773810861	4.04181530880246e-07	1.16628249155786e-06
TACR2	99.1988010369668	-3.80205	0.220189971521872	-17.2671	8.31969512796844e-67	9.85152747940894e-65
SEMA3A	374.316997934477	1.21430789703806	0.309016131726603	3.92959387023976	8.50894548440446e-05	0.00018917589539633
GTSE1	593.922776326447	3.42651612851548	0.167643388443115	20.4393156231042	7.47804141051155e-93	3.17621680605597e-90
CELSR1	4581.32621278046	1.04429894535167	0.167722855753715	6.22633653987578	4.77467876064252e-10	1.85536343726002e-09
ADD2	344.779837468691	1.19664222386179	0.322458466440434	3.71099644884914	0.000206445000375849	0.000436528400145384
FGF4	43.0684430501449	7.49718529122092	0.853268949525962	8.78642694707925	1.54392004265324e-18	1.26372475045492e-17
FOSL2	4620.35024404133	-1.08946	0.143292787124507	-7.60302	2.89306894206863e-14	1.65035856905509e-13
CACNG5	5.62088376900149	3.85163812472057	0.7402612800299	5.20307927569168	1.96013202973156e-07	5.85671503240483e-07
CACNG4	391.541998847177	1.19496241031679	0.386271914697214	3.09357829251832	0.00197758365786327	0.00367107168715749
ATP12A	24.846211704376	3.10153303305626	0.467677073486827	6.63178335840238	3.31655116842734e-11	1.44350137511101e-10
WDR62	581.007706430182	2.30893582105185	0.160025012423847	14.4285932935055	3.41985052751916e-47	1.62177280598712e-45
BCAP29	1177.48182039227	-1.07798	0.102897286513648	-10.4763	1.11017986845784e-25	1.53182869137919e-24
KLHL20	357.780871488305	-1.00861	0.110898026899868	-9.09494	9.46344282049874e-20	8.46209363052194e-19
SPAG5	1305.25279585424	3.16767511435376	0.146271202373729	21.6561774494765	5.315545909796e-104	6.49094599909964e-101
TPD52	2332.96634508405	1.51704722879401	0.140552875568201	10.7934271900249	3.69738778346995e-27	5.53559866003341e-26
ACACB	443.217853991758	-2.00716	0.169201547527005	-11.8626	1.85239658402147e-32	3.73499736414979e-31
TRAF4	3954.57438853512	2.01708819167235	0.128859138633608	15.6534353175186	3.14759740174791e-55	2.31194579080266e-53
MCAM	2491.6737078169	-1.73179	0.156159033524382	-11.0899	1.40401291468642e-28	2.30130908784759e-27
CAMSAP3	1437.87306842605	1.68829029964493	0.151832991255092	11.1193903623256	1.00959493273325e-28	1.66647825603074e-27
RAP1GAP	2361.15087697851	2.16508798447524	0.226652964880642	9.55243619078797	1.26681635455491e-21	1.28177410332957e-20
STXBP2	2444.76319941989	1.86716237276633	0.144907317703737	12.8852179610677	5.45212547119006e-38	1.55282255766926e-36
NMRK2	2.47110256338639	-1.45395	0.431781848221467	-3.36733	0.000759010026847325	0.00148905893207581
UBE2T	744.060824379082	2.93025144655984	0.146181391717263	20.045310912263	2.2179170046912e-89	7.47132110994082e-87
PPP1R12B	2247.06418160414	-4.23117	0.210047076245489	-20.1439	3.04343603664506e-90	1.06183309435663e-87
PAK3	44.0192126908222	-2.94184	0.337069293780166	-8.72769	2.59935067276444e-18	2.08481582284366e-17
CAPN6	2538.51636023882	1.1578610100151	0.39907455771487	2.90136514000065	0.00371540665339617	0.00661065615099303
DCX	36.389478689481	-2.26638	0.469603235254255	-4.82616	1.39192523259777e-06	3.79665436192869e-06
SPAG6	80.9891234361662	-2.4034	0.649501602464978	-3.70038	0.00021527616642597	0.000454071654931512
NAALAD2	58.5368298922747	-2.71234	0.251449778867313	-10.7868	3.97418166774688e-27	5.94089987945208e-26
SMC1B	41.9669457255294	2.45269904500531	0.349600545685938	7.01571858302725	2.28770106233817e-12	1.10445029295684e-11
ITGA8	146.676128487907	-3.22013	0.216082944667037	-14.9023	3.18385040136377e-50	1.78397763532141e-48
MAP2	562.69928808535	1.2304956056411	0.28627326186124	4.29832530513288	1.72093461177141e-05	4.15208945971718e-05
AMPH	73.9740926509864	-2.16979	0.288022917549585	-7.5334	4.9437583882748e-14	2.76053590711955e-13
LAMP3	323.738019963888	2.44806511942409	0.256610396032228	9.54001	1.4282189600376e-21	1.44135031204621e-20
FAP	224.68241111958	-2.23433	0.246469499484423	-9.06533	1.24231191566057e-19	1.1037876402081e-18
ADCY2	80.8646614213228	-2.78589	0.326438250882323	-8.53421	1.41118065052636e-17	1.06866850968931e-16
RBFOX1	5.45945296976839	-1.87249	0.466009305361659	-4.01814	5.8659794980416e-05	0.000132895996559296
HOXA9	555.057869776407	1.0168849756443	0.350659841949626	2.89991853640994	0.00373259654465616	0.00663821875928382
ADCYAP1R1	863.883815269768	-1.2398	0.380659411567636	-3.25698	0.00112602710173156	0.00216134369914836
FGF20	108.151022974703	3.98191433751756	0.619050696344602	6.43229118556872	1.25694646837658e-10	5.1452378167068e-10
ITM2A	338.430464870076	-3.56358	0.259326060585597	-13.7417	5.71217027680495e-43	2.10574307298519e-41
MYH7B	494.908089212913	2.10591180209772	0.385757131260059	5.4591649290289	4.78379225672623e-08	1.52896667940319e-07
BPIFB2	116.362416215759	5.59553744882992	0.634791730839001	8.81476108933291	1.19940552348124e-18	9.87109735373905e-18
CLUL1	250.066341687027	1.56274298820558	0.262855640580177	5.94525186812153	2.76032091743287e-09	9.96878929478808e-09
RUNX1T1	151.727008021261	-3.10858	0.251726734271105	-12.349	4.93057854229664e-35	1.17623496409514e-33
FKBP7	329.123906319378	-1.99574	0.144189347474453	-13.8411	1.44007826524019e-43	5.47397843312505e-42
SP140	87.0375866814108	1.25751910621344	0.25294923299757	4.9714288172027	6.64612661916878e-07	1.8756611568008e-06
TNS1	3746.05860240345	-3.4428	0.167939506952375	-20.5002	2.14361526427744e-93	9.51862614396649e-91
CEACAM1	1227.10430543868	1.32970242699781	0.249304877836785	5.33363983302541	9.62633691761236e-08	2.97971119607589e-07
DUSP13	5.03093129576763	1.65152600660475	0.406797898294318	4.05981941777356	4.91106829095088e-05	0.000112172611957679
PAFAH1B3	2889.84261203909	2.45105705035469	0.149655215146259	16.378026305059	2.7450709996327e-60	2.5062241677955e-58
AFM	0.992222177746214	-1.76515	0.703011926510763	-2.51083	0.0120446124408127	0.0197538519154367
KIF22	2430.05728723753	1.53364577839339	0.123441920655722	12.4240271882249	1.93566715662944e-35	4.7392311912564e-34
SCGN	5.17070829702483	2.95231358621796	0.784488208099681	3.76336260473506	0.000167643849368176	0.000358872086003662
RIMS1	7.75883078059434	-1.18951	0.438209255874943	-2.71449	0.00663779022116418	0.0113563174554383
PTPRH	156.841591588055	1.42234226521745	0.305268934280808	4.65930890926842	3.17272772336064e-06	8.33630369271386e-06
DCT	10.8397500692391	-1.99419	0.40047302782701	-4.97959	6.37183542864621e-07	1.80111285597352e-06
CRYBG3	198.446741814879	-1.69723	0.247243294510376	-6.8646	6.66761709054747e-12	3.08774360547799e-11
EPHA6	24.0548934804427	-1.44611	0.371755882326049	-3.88995	0.000100263810582042	0.000220702380706618
SCTR	82.3895247718109	2.13746214747885	0.411489906738258	5.19444611514725	2.05330233029408e-07	6.12012523711453e-07
SMARCA2	2004.56268103368	-1.44096	0.149900303541495	-9.6128	7.06027932769675e-22	7.29475079347113e-21
RDH8	1.36362273827324	2.17927849342207	0.686299176585508	3.1754059567206	0.00149627012843343	0.00282264417971733
SESN1	611.830844177073	-1.2582	0.12276646425428	-10.2487	1.19948517350899e-24	1.54079824589209e-23
MID2	114.69319403745	-1.31053	0.156217914039869	-8.38913	4.89764780901062e-17	3.52190809320757e-16
CPB2	9.55985938421274	1.45410538602394	0.300413801256459	4.84034148878064	1.29616206417405e-06	3.54832764604632e-06
KCNN2	46.6265553887568	-1.68797	0.222961941661345	-7.57064	3.71382924713484e-14	2.09531607942595e-13
IGSF9B	24.4734606245673	-3.118	0.323354244430608	-9.64267	5.27977537582322e-22	5.50754144649408e-21
NDC80	570.028352659873	2.06716266275858	0.179872390563182	11.4923844414714	1.44079283597811e-30	2.61862422598515e-29
CXCL2	293.377930014699	-1.02082	0.345230210255853	-2.95694	0.00310713335995503	0.00559771061196877
IMPG2	71.0872189045162	-2.79852	0.337178976301639	-8.2998	1.04290577593524e-16	7.30594946225268e-16
MEF2C	405.293268714621	-2.74736	0.158340149014187	-17.351	1.93874336889796e-67	2.4126858561483e-65
CACNA1S	24.7884273094238	4.42089917234107	0.652493862751348	6.77538812962871	1.24072716869538e-11	5.60234051813506e-11
PKP1	201.906306982553	4.26670700180305	0.444152483418577	9.60640131731975	7.51289302594607e-22	7.74601076205458e-21
LRP2	340.77341562098	4.67396102133027	0.470309952806731	9.93804403550648	2.84355549310734e-23	3.2908971809719e-22
PCDHB4	76.0538545182175	-2.27247	0.217885554238829	-10.4296	1.81570812171626e-25	2.47042515892007e-24
PCDHGA2	28.9039212294732	-2.86231	0.224424922026333	-12.754	2.96218135292284e-37	8.08311442366012e-36
IL12RB2	18.905366718478	1.52581642351019	0.280236819689005	5.44473929301467	5.18813157665564e-08	1.65333085540202e-07
PGR	5383.95995353773	-1.63838	0.342941408428764	-4.77744	1.77538040552195e-06	4.79770157165808e-06
EPB41L3	388.526319651498	-1.7999	0.184028115716945	-9.78059	1.36415630920342e-22	1.48566811422611e-21
SERTAD4	362.159056534737	-1.09037	0.261280197823768	-4.17318	3.00371532461545e-05	7.04774708926824e-05
OPRK1	120.014778022776	3.85772068041859	0.417530172085985	9.23938181795433	2.47925430572013e-20	2.30445626190104e-19
SEMA5B	287.251102036428	1.21916078606971	0.318570408941807	3.82697435747216	0.000129728023090834	0.000281468752376314
TRPM3	20.0194261641391	-1.92693	0.321897242958094	-5.98618	2.14831001509505e-09	7.84994970542866e-09
GRHL2	2204.55122154686	2.02817183222153	0.16618565633388	12.2042532247595	2.95002632231775e-34	6.73336615484161e-33
PLOD1	11321.1386439035	1.06566319029281	0.128204825751928	8.31219249386779	9.39498629005701e-17	6.60047616451399e-16
P2RX5	40.2246583302374	2.1852472999941	0.30065463222961	7.2682974607397	3.64046462431212e-13	1.88967581907041e-12
PDS5B	882.528012928312	-1.19487	0.110337107776997	-10.8292	2.50223423669134e-27	3.78981802453297e-26
EPYC	26.0409790784795	2.01448299127397	0.465435082231813	4.32817178630863	1.50352181126976e-05	3.64962220755231e-05
HAL	57.0541881423167	1.50339439723589	0.32631190485864	4.60723122525109	4.08066150655371e-06	1.0596486511835e-05
GSTP1	30274.6977795136	1.31870994773896	0.145742979154274	9.04818849862437	1.45359680528678e-19	1.2856665632274e-18
SLCO1A2	17.8671431805177	3.76693860071349	0.531699189219689	7.08471759425055	1.39328132580611e-12	6.85863707321738e-12
NKAIN1	63.740709657845	1.71906553297822	0.346672446644964	4.9587602061111	7.09444698148935e-07	1.99670563417371e-06
COL16A1	1098.86310957195	-2.05182	0.198603732603961	-10.3312	5.09147860666997e-25	6.70784281976519e-24
APOB	7.99885089133426	-1.366	0.454736802964404	-3.00394	0.00266509265713571	0.00485506576551212
MECOM	5125.37139371824	1.36825433024407	0.153150934527092	8.93402534218318	4.10783192190852e-19	3.52166827951947e-18
OVGP1	4552.31490759955	-2.11772	0.504422594501256	-4.1983	2.68928819828728e-05	6.34811076696107e-05
IGSF9	1836.74375361597	2.34202195322095	0.216253477791481	10.829985150478	2.48195567699475e-27	3.76202094779856e-26
ABCB1	237.036374462538	-2.44809	0.2430275922809	-10.0733	7.24918586706408e-24	8.75909668959171e-23
WNT11	668.882797092092	2.16216484717351	0.357800527569979	6.04293364757722	1.51336903362064e-09	5.61706006437691e-09
TTC39A	711.470295411719	1.9384369682958	0.20947221258564	9.25390983543129	2.16427623666942e-20	2.01840711752014e-19
ORC1	272.732785920469	3.04682814997596	0.164849985006242	18.4824290391084	2.86010216192505e-76	5.08006145815378e-74
RAD54L	329.693448766516	3.35409813969751	0.170705657302493	19.6484298921272	5.96289975089504e-86	1.68845123670996e-83
B4GALT1	16899.9690481269	1.87373202145674	0.205788265323861	9.10514512821198	8.6151177662275e-20	7.72829067569113e-19
AQP6	97.8816674547012	3.33140554242212	0.330921565301696	10.0670548303038	7.72569127401684e-24	9.29461552412198e-23
FOLH1	533.984082826417	1.82035046216144	0.231395159021801	7.86684764649692	3.63689107149672e-15	2.24723522311521e-14
EPDR1	717.442717279545	-1.70751	0.234716720516209	-7.27476	3.47029743921824e-13	1.80470245854261e-12
HBQ1	8.48628769336447	3.03866618266299	0.453816206744009	6.69580798901934	2.14483198070511e-11	9.48952156680624e-11
CEACAM6	503.699155919867	3.74079869653251	0.433264398131352	8.63398588175346	5.9250316147999e-18	4.65099508597672e-17
FAT2	513.116014375918	2.30071775371613	0.351216333616699	6.55071400018379	5.72626331743374e-11	2.43746694326842e-10
HSD17B2	95.0928	1.99071732330536	0.334405251238076	5.95300856052674	2.63257521927569e-09	9.53917927192293e-09
PPEF1	9.08220645120215	1.27664411878974	0.311135824172726	4.10317301835682	4.07522257171472e-05	9.41409795259374e-05
MYBPC2	108.504333771793	2.87379098071634	0.335680722171396	8.5610843605401	1.11810850888095e-17	8.56354529459666e-17
ACHE	59.6588365571447	-1.07322	0.262317381910327	-4.09129	4.28976659714685e-05	9.88128613217976e-05
BAX	2109.85627832532	1.03585637607564	0.116462721529172	8.89431710400284	5.87796300767466e-19	4.97373933494792e-18
TMPRSS11E	15.7335968574942	5.43321364866244	0.570357519280351	9.52597882029819	1.63493815410622e-21	1.64233530359524e-20
MT3	195.310382594795	3.31570632640905	0.398744641803869	8.3153627128611	9.14720774019501e-17	6.43102356343757e-16
GNAO1	122.983893130507	-2.63263	0.260142360751455	-10.1199	4.50690792523157e-24	5.5346302352718e-23
PHACTR3	18.4832644222759	-1.23973	0.395396255073469	-3.13542	0.00171608855427821	0.00321219948011953
AURKA	692.071142542778	3.2876484255317	0.166713147365746	19.7203908478738	1.44110590412532e-86	4.20243688877621e-84
RFX2	635.368217514334	-1.30603	0.227716815210319	-5.73534	9.73174050981346e-09	3.33693833065524e-08
SULT2B1	569.257811956772	4.27249950488871	0.312895792232315	13.6547042528348	1.89256126859022e-42	6.80973518705632e-41
EDEM2	1448.06044070842	1.13040686033347	0.0952845976952282	11.8634793836158	1.83200713868491e-32	3.69770201194482e-31
DNMT3B	553.099797282549	2.70414521300502	0.17606474319838	15.3588115592123	3.09190614043788e-53	2.06882404698203e-51
REM1	67.3270150800467	-2.78769	0.231740613113337	-12.0293	2.49138947160848e-33	5.3608774775646e-32
TPX2	2511.96200038581	3.79408875223578	0.180303383217046	21.0428039925825	2.66164254339267e-98	2.00012200049253e-95
SLC15A1	264.882807816515	1.32636282327649	0.288359034110255	4.59969228073275	4.23115489527081e-06	1.09596055075966e-05
C3orf18	212.778579746276	-1.33685	0.159862083218867	-8.3625	6.14040552692523e-17	4.39777284402732e-16
TMEM40	45.4240684281046	1.05261717789845	0.340946523410941	3.08733805925845	0.00201957777309567	0.00374108118482629
ARHGAP28	121.75895494268	-1.5935	0.242229160478017	-6.5785	4.75232890184194e-11	2.03888893465498e-10
SIGLEC1	336.67023082368	1.62919369210213	0.252567266299809	6.45053381608131	1.11456858575722e-10	4.59418587099676e-10
SLC4A11	751.563165895403	2.2514529684431	0.2614200857497	8.61239472853199	7.15499903370869e-18	5.57838671670393e-17
C20orf194	577.16587141658	-1.13493	0.136352257019132	-8.3235	8.5404326025838e-17	6.0195877413161e-16
EBF4	621.559350779479	-1.49863	0.235128297443317	-6.37369	1.84537361893621e-10	7.4278759305265e-10
CPXM1	2255.06943141529	-1.09816	0.259152152836971	-4.2375	2.26017808335499e-05	5.38003891235256e-05
TESC	859.888545681284	1.70066396105774	0.356679608261521	4.76804370551734	1.86023433913179e-06	5.01937004805372e-06
SIRPG	78.5152484563472	1.78834859140532	0.306261218964704	5.83929169174835	5.24232166820869e-09	1.8405117835303e-08
P2RX7	92.5342712208976	-1.63405	0.20533374240903	-7.95802	1.7481858108567e-15	1.11221277670199e-14
SLC23A2	767.080867474515	-1.57604	0.137510872548834	-11.4612	2.06540652313926e-30	3.70219382101787e-29
LHX5	3.73934591582359	3.56450523725936	0.521951966196504	6.82918250741371	8.53998730374216e-12	3.91768659170027e-11
OAS1	1296.81378827768	1.67493455254986	0.253239938954588	6.61402209882152	3.74015869403382e-11	1.61993395176309e-10
RPH3A	4.64058001434852	1.45000596428004	0.368800606579709	3.93167998753453	8.43543059345506e-05	0.000187733731558179
CHGB	133.206185065746	-1.03122	0.464688474378893	-2.21916	0.0264755411233985	0.0410636756742844
TBX5	7.61613713156563	2.25899576437399	0.729665966568866	3.09593138213167	0.00196195757732908	0.00364448822455368
ZNF302	538.844826035065	-1.11307	0.169099929279057	-6.58233	4.63131405359084e-11	1.98827980617574e-10
FXYD3	2967.82477830459	2.23923231568966	0.287342287471959	7.79290906114257	6.54837525666017e-15	3.95493526320329e-14
HEPH	608.981566898836	-1.94098	0.227292023232092	-8.53958	1.34707505354384e-17	1.02170622655821e-16
CDIP1	752.549474265068	-1.24248	0.155844561369811	-7.97253	1.5546156709838e-15	9.93591134435115e-15
GMIP	960.678198282129	1.84368115238984	0.102023281009975	18.0711807553962	5.37509358453921e-73	8.20457644177555e-71
BIRC5	1878.44463330404	3.98410511194342	0.196188358734602	20.307551057772	1.10266945194474e-91	4.14306841386469e-89
OTUB2	188.362311332055	1.8373602903615	0.185923285022605	9.88235707075695	4.96510456369957e-23	5.63346184469002e-22
ARHGAP4	1271.83566076788	1.08120395433434	0.2072677572898	5.21645994761555	1.82374987897242e-07	5.46509587965692e-07
ANKRD24	56.9684008101992	-1.0044	0.212869836765706	-4.7184	2.37707411161873e-06	6.34644356283231e-06
LTBP4	5033.22000496913	-2.99573	0.235391504805188	-12.7266	4.20761739349777e-37	1.13234750184793e-35
IRAK3	155.928407832483	-1.3725	0.24425081704963	-5.61921	1.91830490965326e-08	6.38171995995325e-08
LYZ	1237.08486260769	1.28684798369401	0.299723550616261	4.29344968404426	1.75918195947901e-05	4.23965673175045e-05
SI	0.984999605880395	2.23014015836645	0.966672211874116	2.30702830905092	0.0210532419897429	0.0332340827337479
FETUB	3.61061142300005	2.16374135514363	0.518228694252318	4.17526350652081	2.97641322670448e-05	6.98788291556742e-05
DNAJB11	3226.46505218853	1.11752346243663	0.106935052910756	10.4504877682089	1.45773561456108e-25	1.99030317521275e-24
P3H2	525.558744449674	-1.32816	0.242852578874503	-5.469	4.52577538555228e-08	1.4514871878352e-07
CHRD	520.644	-1.64344	0.276299161872248	-5.94803	2.71380970760169e-09	9.81533026048164e-09
FLT3LG	44.3563831531654	-1.29632	0.18538753581038	-6.99247	2.70081656291932e-12	1.29302999280367e-11
KIF4A	784.060209827651	3.22147607375493	0.162779675477536	19.7904072747675	3.60120031381379e-87	1.08246541125067e-84
DLL3	51.5603098504039	3.41768817978202	0.415814617206679	8.21925934865167	2.04763802989716e-16	1.40473145463942e-15
DTX2	972.044238758943	1.08347394324005	0.135797150236496	7.97862062166355	1.47977634378525e-15	9.46998696523949e-15
LAMB4	24.5664240632838	1.86819939290429	0.252090127585229	7.41083917406752	1.25502707164643e-13	6.78680291332079e-13
NRCAM	1252.78854610362	1.87079878230919	0.273883382965987	6.83063996818499	8.45366519334628e-12	3.88173232779318e-11
RAPGEF4	123.90496310792	-2.0182	0.162761326204081	-12.3997	2.62229607754833e-35	6.38037618469978e-34
pk	2060.01492178607	-2.4493	0.134265467622164	-18.2422	2.38643236986471e-74	3.88550963686806e-72
SEL1L3	4023.53936010937	2.22518514948436	0.143778703005809	15.4764586337551	5.00263802340756e-54	3.44160358103299e-52
NLRP1	672.639213980642	-1.79201	0.198331525775162	-9.03542	1.63367361549117e-19	1.43777995943543e-18
PITPNM3	394.943441167226	-1.27008	0.1793098317215	-7.08317	1.40896795203845e-12	6.93167551262225e-12
ORC6	467.922662604052	2.96700407653873	0.145376405316691	20.4091170783549	1.38768791696677e-92	5.53319316769323e-90
SLC17A6	0.757032610093836	2.40901966654354	1.08835221549156	2.21345593113485	0.0268662282623719	0.0416266746859811
CD200	791.28415124603	-1.24652	0.208535389730485	-5.97751	2.26569742582594e-09	8.26034639033164e-09
CCDC80	2825.08474924196	-3.40235	0.224845729739388	-15.1319	9.97070025805307e-52	6.0687707676586e-50
CMA1	3.37295925925945	-4.2692	0.440143151875131	-9.69957	3.02784012093329e-22	3.21685374022809e-21
JPH4	166.767413505517	-4.73246	0.298227698618062	-15.8686	1.04539086894385e-56	8.16993871897001e-55
MYH7	11.5268812920937	3.3665228405102	0.440076084993926	7.6498654557806	2.01189705127481e-14	1.16503985144657e-13
SLC22A17	804.257966918813	-1.10831	0.235377567034306	-4.70864	2.49371168902214e-06	6.64241840219694e-06
TYRO3	583.422374808056	-1.67795	0.157659223025164	-10.6429	1.88170677143687e-26	2.72331754817286e-25
WDR76	294.094685144333	1.10563915592884	0.15025802883817	7.35827006701673	1.86308827855885e-13	9.92123706363662e-13
TBX15	108.48348592139	3.15125237514999	0.306983634089714	10.265212946919	1.01097678171856e-24	1.30637991806992e-23
PHGDH	4684.65558552711	1.21823203543841	0.188090945407204	6.4768244574507	9.36730636335455e-11	3.8906979533848e-10
COL9A3	343.385461152275	1.77077124921072	0.380565832104462	4.65299588094566	3.27146785522649e-06	8.58535110213769e-06
EZR	14519.3385206539	1.38900067071558	0.1428342678614	9.72456184018393	2.36923197102972e-22	2.53922404004271e-21
CLSPN	182.087503403615	3.37261615606652	0.209438683543076	16.1031195336599	2.42560694505626e-58	2.08773165165238e-56
UNC13D	928.776742915035	1.11994249033269	0.220211286866927	5.08576334240973	3.66150390668539e-07	1.06282072988886e-06
DPYSL2	1504.12166343483	-1.67051	0.193996257312981	-8.61104	7.24030508819733e-18	5.64039397181816e-17
CDC45	526.773655830655	3.73163315572279	0.171312659709916	21.782588409062	3.39348353141832e-105	5.10014471052701e-102
VNN3	98.8857011219625	1.48500113437313	0.420582557564202	3.53081959217114	0.000414274203699518	0.000843046494311133
KRT31	87.2075077154596	6.05332129601933	0.663532554137033	9.12287009624127	7.31606396587377e-20	6.59323144673624e-19
CDC6	786.035332607739	3.28708925193469	0.153107235720245	21.4691959950267	3.0220116906213e-102	3.10758233743994e-99
FMO2	191.619122104541	-1.47629	0.461327577638068	-3.20008	0.00137389167958608	0.00261018043910472
HOOK2	1514.43249218651	1.02643633382418	0.132425027737073	7.75107509029297	9.11177823561312e-15	5.4325884396524e-14
TMEM38B	195.923756710197	-1.06935	0.189829981322735	-5.63319	1.76904749227385e-08	5.90932636417277e-08
SH2D3C	465.182587070649	-1.48399	0.169910371141828	-8.73398	2.45858684437277e-18	1.97515911864125e-17
NANS	2134.2939046607	1.12889068605171	0.138865706786949	8.12936982190776	4.3152790241369e-16	2.88443111781002e-15
BLNK	392.729374537162	1.43503287528485	0.175904387770009	8.15802774153149	3.40539314229545e-16	2.28798387944183e-15
TLL2	80.213781474554	1.16221124259535	0.284074020030601	4.09122679529144	4.29097241719889e-05	9.88148931643616e-05
CYP26A1	51.9566636707479	3.45401869502723	0.384392501354315	8.98565576294497	2.57195923312743e-19	2.23040122045467e-18
SORBS1	873.352312592273	-3.7812	0.204010003847115	-18.5344	1.09039139015488e-76	2.06835601755786e-74
CRTAC1	230.42632746463	-1.7361	0.483088375653956	-3.59376	0.00032594366645071	0.000673821537944553
IL11	56.068707177892	1.14803469049029	0.297069737286354	3.86452925490578	0.00011130364992913	0.000243658343116564
TPSD1	25.5070817931924	-1.60513	0.472732939354335	-3.39542	0.000685237724742701	0.00135206773035982
SMIM24	365.521792182931	3.35277926765607	0.36638034825516	9.15108925362198	5.63623370268207e-20	5.11001086232029e-19
TREM2	234.418806655479	1.05369872612093	0.24044819199865	4.38222769471624	1.17471943306546e-05	2.88337541246644e-05
KCNK16	1.21635655018899	2.60007300283141	0.696709539922283	3.73193253980912	0.000190016394114632	0.000403756422861521
CRISP3	1170.62552026172	-5.35982	0.596921040605803	-8.97912	2.72952557092767e-19	2.36284761208617e-18
FKBP5	780.210853954865	-1.26923	0.238477596718659	-5.32223	1.02500799786307e-07	3.15727672430216e-07
PGC	8.0458573913508	2.17213052008778	0.485007685094491	4.47854866395488	7.51522394021824e-06	1.88852019735028e-05
NCR2	1.22288	1.46906773907675	0.58010515055374	2.53241630017325	0.011327941091881	0.0186756656023265
ITPR3	3763.2032915119	1.5208437792962	0.193377879342754	7.8646212507097	3.70215845633556e-15	2.28611794942744e-14
DSP	8796.57653012574	2.04940205580223	0.152746423839084	13.4170215203286	4.80645652214859e-41	1.58361800218784e-39
JAK2	290.103581815221	-1.2193	0.148758342838134	-8.19649	2.47511614050761e-16	1.68263114659839e-15
IL12RB1	93.4608692184007	1.11384105471421	0.236500269563046	4.7096819668414	2.48103622819255e-06	6.61135922346235e-06
ACOT7	1217.10688656673	1.28077548436789	0.170199108309314	7.5251597795698	5.2655892162541e-14	2.93604686378917e-13
CDC7	322.062342562811	1.63577949661741	0.172922273346034	9.45962289857282	3.09055754846155e-21	3.04198052301469e-20
PCSK5	344.701180911914	-1.26037	0.253475938266714	-4.97236	6.61436926899564e-07	1.8677778114993e-06
SCD	8317.71933752389	2.4812683791961	0.184834571549638	13.4242655927046	4.35884046019245e-41	1.44099872946261e-39
ERMP1	2307.79462652912	1.03602560718139	0.138563656025044	7.47689283684995	7.61004200606711e-14	4.19185228966843e-13
NRP1	2215.04144101589	-1.22723	0.179695544868675	-6.82947	8.52285043372935e-12	3.91074334838431e-11
PALMD	871.629033199674	-1.35415	0.224081985464563	-6.04312	1.51163958979368e-09	5.61277352820012e-09
FBXL19	1377.27331017927	1.03820501590102	0.11061057289608	9.38612818574253	6.22464333633169e-21	5.99985601900585e-20
STX1B	37.3945427670961	-1.40171	0.265233588353598	-5.28483	1.25824152085097e-07	3.8369787473679e-07
MAGEB2	4.27173530718258	3.02869251586604	0.942979847011936	3.21183164779523	0.00131891639879895	0.00251331206473558
EFNA2	10.7743854933247	2.90230087323682	0.548863630148547	5.28783601939762	1.23771856341446e-07	3.77623367755619e-07
CIRBP	7713.8428834822	-1.08426	0.117814804838987	-9.20312	3.47715391593426e-20	3.18801657482514e-19
C19orf26	96.6646917266251	1.60013183988064	0.229131904812037	6.98345278975125	2.88012260438995e-12	1.37583949742227e-11
IGFALS	67.521400207662	1.30079935043386	0.330884175863782	3.93128304500537	8.44937246954172e-05	0.00018797977603041
TECR	5367.99676946708	1.07698459863707	0.114803467497285	9.38111558923546	6.52783371405259e-21	6.28899482767058e-20
TIMM13	2717.49534980497	1.13891890510582	0.142986654810547	7.96521120530341	1.64941814270601e-15	1.05108713868852e-14
MISP	1955.41351496227	2.09852804496439	0.255109788871324	8.22598009370342	1.93601169750907e-16	1.33095695094765e-15
HCN2	37.2322260482516	2.25583365890415	0.274911825933754	8.20566249284503	2.29322798475217e-16	1.56535424849644e-15
CDHR5	33.036181841661	1.78351068017981	0.39305800087954	4.53752544456257	5.69181647483522e-06	1.45102701311757e-05
RASSF7	2690.13135344731	1.07275750055841	0.164388519286289	6.52574465185227	6.76645114759423e-11	2.85350577426497e-10
PALM	1324.00027980944	-1.30642	0.275874287218167	-4.73558	2.18433267253782e-06	5.85585781504444e-06
ARVCF	1695.76905487624	1.3590724401777	0.13529707484295	10.045098475006	9.65511955476769e-24	1.15377202361499e-22
SERPIND1	31.1891	-1.98575	0.409777813797641	-4.84592	1.26025291117525e-06	3.45407020614694e-06
CECR2	131.205032473547	-1.00037	0.366092649890809	-2.73255	0.00628460194777179	0.010796496338307
P2RX6	14.4032720432414	-1.12533	0.260343112188412	-4.32249	1.54280087416569e-05	3.74124903555284e-05
DERL3	548.745289056449	1.25329980754321	0.229639704890452	5.45767905485285	4.82398594555219e-08	1.54156096506704e-07
SUSD2	1550.84125360652	1.39523433212471	0.300537323186818	4.6424660914991	3.44275152140416e-06	9.00823345723777e-06
GGT5	553.951684852367	-1.16364	0.204597220768538	-5.68747	1.28933798217176e-08	4.36662948442917e-08
SEC14L2	562.825644205705	1.29795468355952	0.164041768220136	7.91234267737059	2.52589967033171e-15	1.58736017236864e-14
SEC14L3	5.21889769305665	1.0090621277434	0.441366674162649	2.2862218350712	0.0222412839893476	0.0349569790510718
GGT1	969.444193164284	2.57976707847895	0.246301621010539	10.4740158343033	1.13714212555308e-25	1.56792398370191e-24
PRODH	169.129071792107	2.79358527345695	0.407669895757084	6.8525669972981	7.25363953874628e-12	3.34960078723765e-11
PPM1F	830.12337044762	-1.40161	0.110179021325284	-12.7212	4.50943504121164e-37	1.21190291382659e-35
SLC25A1	4579.20954194382	1.05569086388979	0.136604342476145	7.72809154345985	1.09170830701764e-14	6.45965987356469e-14
PLA2G3	88.5527819323151	4.18037218263378	0.2976297585663	14.0455450515798	8.2034791193439e-45	3.40296337651255e-43
SEZ6L	99.8585493812022	3.37713215361522	0.504483527065953	6.69423672415318	2.16800220324422e-11	9.58335453551709e-11
PIK3IP1	946.106498947776	-1.23263	0.131003374288859	-9.40912	5.00315921331204e-21	4.85602209188727e-20
GCAT	980.807292905655	1.40318751948367	0.17236987861822	8.14056104658268	3.93450393251302e-16	2.63622557727844e-15
GGTLC2	3.32154031764272	1.57532820542501	0.497150610131885	3.16871421520956	0.00153114869128221	0.0028842637032657
CRYBB1	62.8682688537644	1.87990289001586	0.358725031194644	5.24051216541903	1.60131530046279e-07	4.8266736100651e-07
POLR2F	8.94713154565449	-1.12376	0.218519946249311	-5.14262	2.70933982058448e-07	7.98176740268088e-07
CCDC134	152.295746777705	1.35796363117227	0.14009138748987	9.6934126751401	3.21599325251945e-22	3.40748786159029e-21
CENPM	769.416037674613	2.69566770247459	0.174161188081362	15.4780047849425	4.88386129779523e-54	3.3717626161245e-52
SEPT3	237.867393210172	3.69025239722744	0.286144707921179	12.8964551678654	4.71282256771411e-38	1.34618607204676e-36
SLC5A1	489.234060118666	2.69139435944742	0.393037400182185	6.84768003808257	7.50572032861837e-12	3.46273350131159e-11
SLC5A4	12.9660685311196	-1.05852	0.26723939678129	-3.96094	7.46543803617207e-05	0.000167021330986751
KDELR3	831.250399393785	1.02034947615532	0.17266807432133	5.90931172520335	3.4354006721191e-09	1.22684807771638e-08
CYP2D6	176.367684488681	2.65952221538639	0.251897411630133	10.5579576946643	4.66705242234994e-26	6.59803691952773e-25
TIMP3	85.1437743693989	-3.00518	0.304104894965565	-9.88204	4.9806200796619e-23	5.64778613560269e-22
SUN2	2861.98178042204	-1.01233	0.120793415603251	-8.38066	5.26313951993429e-17	3.78055955663516e-16
MIOX	29.4822113597168	3.92264346377162	0.365886982213183	10.720915622754	8.11955170583771e-27	1.19278046036584e-25
RHBDD3	1554.00494802541	1.18942018950339	0.117088972793522	10.158259664647	3.04462417575706e-24	3.80831415787077e-23
BIK	363.996642995907	1.63884630676724	0.221516358543883	7.39830826734442	1.37930359904723e-13	7.42801370402007e-13
MCM5	3073.22361504104	1.26833212478584	0.143739392520257	8.82383111927439	1.10608993577557e-18	9.12617616772938e-18
RASD2	162.429082821961	-1.86015	0.216758951899564	-8.58163	9.35341547067532e-18	7.20327282089296e-17
CBX7	605.980631865245	-3.29372	0.159451592729279	-20.6566	8.51992463875851e-95	4.38058651558062e-92
ACR	9.35418230964872	-1.19999	0.24538974906135	-4.89012	1.0077477231843e-06	2.79123547144527e-06
CABP7	35.366614371206	2.04838933408059	0.276516436851129	7.40783932198359	1.28373702880699e-13	6.93054823675906e-13
RBFOX2	2303.76609349779	-1.47059	0.0954552795374249	-15.4061	1.49047977615984e-53	1.00764684659553e-51
SYNGR1	746.592918798416	-1.00001	0.202132136766069	-4.94733	7.52398637731771e-07	2.11394371354664e-06
APOL4	1255.51830698492	1.32226399790569	0.227554938735052	5.81074621037004	6.21949887537855e-09	2.17071398762319e-08
PNPLA5	11.8674386046875	2.57985791419825	0.468516064401985	5.50644494440374	3.6615240115269e-08	1.1840260863491e-07
APOL1	8725.95264666134	1.35473337000823	0.257155641320586	5.26814563760372	1.37808758312112e-07	4.1828608356409e-07
PNPLA3	87.4587668075129	2.13143079872508	0.234177562348763	9.10177207990028	8.88697768274262e-20	7.96119990671368e-19
CACNA1I	59.6045098385348	2.55566474645463	0.380552646716811	6.71566672444255	1.87208235520458e-11	8.33373093096084e-11
PVALB	10.178240454726	1.10210082707051	0.415296938091949	2.65376583832771	0.00795990431836149	0.0134510128500386
UPK3A	9.07302018080868	1.14373309694318	0.334207559067873	3.42222390221553	0.000621111431066038	0.00123325966871629
ST13	5382.55847345221	-1.18522	0.0973164035100879	-12.1791	4.01856170814031e-34	9.09787469914779e-33
RANGAP1	5056.30260869506	1.37526877537274	0.114731529883288	11.9868424727863	4.16480029950651e-33	8.82558223988701e-32
MLC1	25.454586108376	-1.99988	0.355713070032234	-5.62217	1.88574150556502e-08	6.28087581584203e-08
CTSG	12.6945110005934	-3.79573	0.423907247398695	-8.95415	3.42370350943023e-19	2.95330327449218e-18
GZMB	299.272550890086	1.37390300531446	0.328412405994745	4.18346865171848	2.87094694322548e-05	6.75651184976384e-05
COCH	144.748586660184	2.66575406494077	0.288232994228209	9.24860830759076	2.27434523311224e-20	2.11802465035972e-19
POLE2	170.410968304353	1.4615186312967	0.146930250048633	9.94702337206225	2.59839029051035e-23	3.02186604142805e-22
CDKL1	73.2618877590395	-1.72374	0.213564286920501	-8.07128	6.95627644321525e-16	4.59161247120066e-15
TRIM9	74.8272249808135	-2.01068	0.284580743539895	-7.06541	1.60142209026038e-12	7.83978571774177e-12
CDKN3	361.988206369318	2.95217377074221	0.174926438368017	16.8766585444981	6.68215537203105e-64	6.9444655137629e-62
C14orf105	96.7891952625366	-1.49291	0.495956773733219	-3.01015	0.00261114828173919	0.00476167772341053
PLEK2	259.621708776324	1.73275212292296	0.200057439047432	8.6612731382218	4.66524205710748e-18	3.68280805300064e-17
ISM2	39.7200333929595	-1.227	0.319012652711196	-3.84625	0.000119938074109865	0.000261739092143252
LGMN	3973.04123414582	1.06877727146084	0.14126087114196	7.56598244666618	3.84944034925515e-14	2.16682124873948e-13
CHGA	4443.04726863549	4.3355804233806	0.513042570567245	8.45072255619444	2.89505480858644e-17	2.12007424475869e-16
SIX4	748.775002833399	1.66046229107641	0.144392099098246	11.4996755462819	1.32412227871893e-30	2.41331166806068e-29
ASB2	238.172646338517	-2.8235	0.215509196416691	-13.1015	3.2263555611355e-39	9.88033463220461e-38
SERPINA4	165.637565252766	2.05662193451684	0.461515250626108	4.45623829705899	8.34103131011277e-06	2.08371141461428e-05
EFS	436.492106668134	-1.56393	0.269652032683053	-5.79979	6.63975693834609e-09	2.30873057592821e-08
DHRS2	106.973955992074	3.05518072058005	0.427907710487945	7.13981226722046	9.34584724751538e-13	4.678431040788e-12
PCK2	1256.50714021555	1.68838849746591	0.148337460178865	11.3820776992545	5.13612920650027e-30	9.02425291696064e-29
EMC9	826.364505615667	1.45498358459961	0.141440013502734	10.2869304701494	8.07082806629955e-25	1.04845637472979e-23
PSME2	6410.78545249007	1.39783962843805	0.156246303022963	8.94638529932205	3.67313278358286e-19	3.16427109019586e-18
REC8	3270.78498238499	1.7413769835176	0.234638988198084	7.42151590786572	1.15787343322828e-13	6.28403642733729e-13
SEC23A	1197.60032021398	-1.13697	0.123730059747552	-9.1891	3.9614042725271e-20	3.62180237139141e-19
NFATC4	1482.96738392375	-1.21318	0.168358204076715	-7.20593	5.76482916533548e-13	2.9392805906139e-12
MMP9	1774.53987159674	3.9726242444189	0.32520591704846	12.2157194446955	2.56224752872455e-34	5.87572678594135e-33
VSX1	2.97730471032411	-2.09351	0.394365036994891	-5.30856	1.10494453651199e-07	3.39227001168624e-07
ABHD12	3358.15442248779	1.26926892235521	0.109811578764259	11.5586073585195	6.67830563604642e-31	1.23913329076045e-29
PROCR	305.472748681743	-2.0706	0.184382821678405	-11.2299	2.90834909327456e-29	4.90278900641919e-28
GINS1	684.691731806326	2.64677034299629	0.146421438371888	18.0763853464811	4.89112876386995e-73	7.52463573137725e-71
SGK2	241.778	2.0604946338352	0.28978925296916	7.11032107893415	1.15773300439324e-12	5.74981887133582e-12
MYBL2	3072.93721743496	4.49819273616694	0.207017708440351	21.7285408579577	1.10250052498582e-104	1.43604368381153e-101
R3HDML	1.62182505566127	1.59485955894071	0.57776995540248	2.76037122392374	0.00577357148515851	0.00998354187777919
HNF4A	133.749408263393	2.37107731383573	0.465650568936219	5.09197	3.54367858406412e-07	1.03061018421323e-06
PABPC1L	1292.48815674085	1.6250528860251	0.189966820063345	8.55440379263716	1.18479488729779e-17	9.05300058976306e-17
SALL4	90.9186414690111	1.99801289174104	0.337518538741006	5.91971303026472	3.22503851311136e-09	1.15552544414395e-08
DOK5	120.95211284042	-1.72354	0.340743149303128	-5.05817	4.23300783904434e-07	1.21821339165191e-06
BMP7	1401.22086354473	1.29089222462708	0.363484642454026	3.55143539466143	0.000383136039975267	0.000783680061666328
CTSZ	8122.4716381877	1.07902207816878	0.145843499108048	7.39849280062451	1.37738858635573e-13	7.4197458506254e-13
HRH3	4.15477138589309	3.84554443720932	0.584500922881432	6.5791930973382	4.73008155882731e-11	2.02978988570982e-10
SLCO4A1	440.870538139985	1.07843604523612	0.331860322295243	3.2496685285464	0.00115539595258441	0.00221445223872809
NTSR1	20.2423157630223	3.26785070535792	0.432765316916508	7.55109196051489	4.31623929087355e-14	2.4232954961232e-13
SLC17A9	365.699715608185	1.09878756998436	0.271420733446512	4.04828163284327	5.15950402332486e-05	0.000117613335209102
BIRC7	37.4032645889245	2.6438872664651	0.361855224525457	7.30647808092959	2.74235212077062e-13	1.44148710615056e-12
NKAIN4	256.448411990565	3.02013397141127	0.418798486993782	7.21142522049301	5.53692526614534e-13	2.83120769039382e-12
AVP	0.86902882548002	1.96174717864629	0.826638951966534	2.37316082671811	0.0176365826834893	0.0281625509129842
COL20A1	4.05755394750522	-1.01432	0.422317163989798	-2.4018	0.0163147763809506	0.0261835141228037
CHRNA4	20.0767714406588	-2.53381	0.479587665393387	-5.28331	1.26872889867564e-07	3.86835599599325e-07
EEF1A2	501.972620229106	3.46912010346513	0.517616310112128	6.70210740212887	2.05434946966456e-11	9.11189101891173e-11
PTK6	234.888269828343	2.89874291422534	0.310566185424665	9.33373641519161	1.02203005079781e-20	9.70754649124334e-20
CDC25B	2560.01913027727	1.07714220659491	0.174411861360366	6.17585408580289	6.58067430523489e-10	2.52599635708604e-09
SEL1L2	6.93385615324933	-5.05549	0.327067996301364	-15.457	6.76853783518961e-54	4.62390532251519e-52
TRIB3	683.310434097577	2.09109795586815	0.241291219539485	8.66628284219832	4.4645703927786e-18	3.53582392923017e-17
RASSF2	658.320664230263	-2.18089	0.177846664407226	-12.2628	1.43497212791632e-34	3.33370813736375e-33
SLC52A3	674.473142048394	1.58151964694542	0.213930203432955	7.39268986597804	1.438878205852e-13	7.74030902696486e-13
ANGPT4	24.6315138669506	-1.51793	0.447370710643774	-3.39301	0.0006912879745127	0.0013629045858758
RSPO4	125.23724926386	2.52586340017003	0.47462460786875	5.32181298292168	1.0273816348209e-07	3.16359060380312e-07
PROKR2	1.60458501312857	2.66517821607273	0.883394393230656	3.01697433954264	0.00255311423349896	0.00466237460455208
HM13	8627.45499459936	1.13147629202447	0.128855894367725	8.78094322014874	1.6210937545338e-18	1.32578190774723e-17
SNPH	229.59908661155	-1.28413	0.205991349775386	-6.2339	4.5496564457616e-10	1.77144654518315e-09
MYLK2	29.9990343622045	1.30093887621146	0.219594541219983	5.92427693777791	3.13674462172771e-09	1.12595473855072e-08
SIRPB1	39.0263313692607	1.04217355133603	0.285584377830777	3.64926666945898	0.000262989990758324	0.000549374365383956
SEC23B	2355.57354440056	1.16381197454489	0.117068291205652	9.9413082958599	2.75188860130419e-23	3.1927790672376e-22
HAO1	0.994656705232402	2.45459165511124	0.741101434038974	3.31208596066778	0.000926030872118943	0.00179759475205762
PDYN	1.77016309144104	3.29793104434726	0.961828450569163	3.42881419487613	0.000606224395576145	0.00120504753695867
CCM2L	123.070189532706	-1.86131	0.198956629757346	-9.35535	8.33261082577732e-21	7.98051717225673e-20
MYL9	8477.13172734218	-3.27367	0.233919996583475	-13.9948	1.6764101025725e-44	6.86660389602967e-43
HCK	363.429327986813	1.15653074245639	0.215234674203998	5.37334770400535	7.72880864782991e-08	2.41647404962875e-07
PAK7	44.1335744253789	1.77192461178986	0.388105057335692	4.5655798044838	4.98115649847091e-06	1.27954030590487e-05
E2F1	917.131147716518	3.04829947746404	0.196588723144357	15.5059732252579	3.16090626111863e-54	2.20563523320485e-52
BPI	13.7099163267883	-2.34237	0.329519942008659	-7.10842	1.17377339402806e-12	5.82208290746895e-12
CST9L	0.917451105534345	1.96964310326741	0.698354661279528	2.82040517873629	0.00479630460981976	0.00839137204270277
SLC32A1	3.33995386049694	2.08957592986917	0.594703455103065	3.51364350070412	0.000442005593614016	0.000895097977615116
ASIP	9.55909149274184	-2.70532	0.247029363411164	-10.9514	6.54313447021515e-28	1.02026944356795e-26
CST4	95.7019277471256	3.3327538633422	0.602991184780596	5.52703579664245	3.25686528278698e-08	1.05631862375651e-07
WFDC2	72546.8681199873	2.57823914531952	0.280804379081034	9.18162015050163	4.24653437280487e-20	3.87523533749937e-19
AHCY	9310.35900587025	1.04196181396949	0.107128422765754	9.72628726409832	2.32940183908402e-22	2.49790631899141e-21
PPP1R16B	190.640670179096	-2.13207	0.212867389467229	-10.016	1.29688466523681e-23	1.53940052183456e-22
FAM83D	575.272861141718	3.72726406932729	0.19187610454338	19.4253686679605	4.70991507817282e-84	1.21082001049132e-81
SYNDIG1	142.190629599177	-1.05253	0.369414825644236	-2.84918	0.00438322323767431	0.00771595779959282
CELF4	48.3542221673808	1.5025118893811	0.320352982456377	4.69017606098206	2.72970068617531e-06	7.23943151981718e-06
MYOM1	107.779439287706	-3.2967	0.235606631017666	-13.9924	1.73454922537805e-44	7.08987923963104e-43
ST8SIA5	48.5031603931021	1.9791427119718	0.314944786884231	6.2840942107713	3.29770690996372e-10	1.30110253648771e-09
LIPG	635.839130390861	3.26275301368733	0.276469472695619	11.8014946889976	3.83439435076611e-32	7.59801184840449e-31
LAMA1	1473.56824675447	3.30585428581757	0.320261403678064	10.3223624447132	5.5832194672768e-25	7.33847487285248e-24
RNF125	171.314151339136	-1.38208	0.183285272619822	-7.54057	4.67917077229242e-14	2.61878082351903e-13
NOL4	15.8741448120258	2.82659780237997	0.479310171149726	5.89722057347497	3.69675549812397e-09	1.31753390956487e-08
H2BFM	1.78758735651784	2.99152376856801	0.715757717841119	4.17952010016894	2.92124900313053e-05	6.86497029386148e-05
VSIG1	39.8461577259012	3.54017469814811	0.343267916871531	10.3131534412318	6.14512050202762e-25	8.05794391735675e-24
TBL1X	1490.37780116507	-1.83234	0.133449060529077	-13.7307	6.65291419116468e-43	2.43873616260742e-41
AMMECR1	720.742277307116	1.05256594146032	0.127761576637599	8.23851715955229	1.74358059616874e-16	1.20204931855839e-15
CHRDL1	420.721384668447	-5.0998	0.40458751613167	-12.6049	1.98329674491622e-36	5.09863839502278e-35
SUV39H1	529.177756671317	1.04476293783746	0.130877459553754	7.98275685820713	1.43100613373749e-15	9.17892246912773e-15
PAGE4	61.8504466981878	-3.62502	0.545507130504477	-6.64523	3.02745869868726e-11	1.32327713769467e-10
SRPX	186.173240906534	-3.21997	0.27876147124028	-11.551	7.29650558299991e-31	1.35255337837431e-29
MCF2	9.0849283190857	-1.915	0.327092138668775	-5.85462	4.78095714840844e-09	1.68580293747706e-08
PLS3	1924.73625607045	-1.03876	0.161048869266389	-6.44996	1.11880581541215e-10	4.61067876429499e-10
NAA10	2166.57709506787	1.33840985153769	0.163726181026049	8.17468436110868	2.96641416782601e-16	2.00476651715616e-15
RENBP	332.158140424255	1.5795351208435	0.231067290236305	6.83582310256101	8.15355063368795e-12	3.74921328032467e-11
ZC3H12B	60.343458624142	-1.98689	0.237970430473726	-8.34933	6.86487799361315e-17	4.88441319152271e-16
PIM2	843.901098378953	1.05058689873125	0.169784843584853	6.18775431628088	6.10273424164222e-10	2.35038875642038e-09
SLC35A2	1541.67654288504	1.01092011771989	0.115534762772246	8.74992161201489	2.13501000299717e-18	1.72513752847637e-17
PCSK1N	837.286440601941	1.96758278835789	0.3643538529596	5.40019756172596	6.65675473818353e-08	2.09739838856039e-07
PGK1	11390.352975495	1.09290959648957	0.139832127961371	7.81586901682199	5.45851141092009e-15	3.3172129376845e-14
PHEX	81.7343191504244	-1.11821	0.290909811053418	-3.84384	0.000121122523328766	0.000263991816736079
CD99L2	1270.7108963666	-1.40268	0.122896280388708	-11.4135	3.57924165287786e-30	6.35160975603338e-29
EEA1	527.681526398138	-1.1434	0.129487599332816	-8.83022	1.04470841319463e-18	8.65723356347175e-18
CDK16	6763.85865066358	1.48218829149033	0.129941551026863	11.4065768784298	3.87687667936578e-30	6.8673088450996e-29
BRS3	3.32056393698295	-2.59575	0.520155281083502	-4.99034	6.02730664798308e-07	1.70817402506953e-06
VGLL1	144.457293709432	2.45170870654904	0.405407740737116	6.04751330621197	1.47098521874294e-09	5.46805730665899e-09
KLHL4	24.3011306057535	-5.24877	0.303369392252495	-17.3016	4.57533870191361e-67	5.48423113852687e-65
PORCN	1374.04020118806	1.20042359065931	0.220715880282596	5.4387730920056	5.36487285807254e-08	1.70853929749016e-07
ITIH6	4.42517078077625	2.65742606754218	0.550800549302405	4.82466125153258	1.40241416592882e-06	3.82312933918198e-06
KLF8	175.221054873975	-1.07427	0.248916773508814	-4.31579	1.59034887441725e-05	3.8512935434264e-05
SYTL4	414.778488828794	-3.00226	0.162386951613797	-18.4883	2.56464945022689e-76	4.5970753172966e-74
ZDHHC15	64.3983402672305	-1.9553	0.294193748409173	-6.64631	3.00532500767512e-11	1.31536827956892e-10
CENPI	168.038603228831	2.24203503353498	0.159864282817528	14.0246150923785	1.10208451225109e-44	4.52364016814323e-43
DRP2	23.5729027432209	-1.80841	0.231322453565573	-7.81771	5.37939128779712e-15	3.27320295798755e-14
HTR2A	8.52983126558101	-3.43264	0.362164402169733	-9.47812	2.58915604305261e-21	2.56006734661751e-20
MLNR	6.68807526924756	2.21362555660338	0.345819782095959	6.40109580541329	1.54265730660948e-10	6.25450061351652e-10
CAB39L	309.644958569509	-1.90727	0.1267597775854	-15.0463	3.64991942354841e-51	2.15444488511447e-49
KLF5	3123.38037120557	1.20040225779384	0.174629892619973	6.87397924710485	6.24352950271753e-12	2.89753157776948e-11
SLC25A15	217.969498830539	1.00481419393759	0.142543754775769	7.04916322372892	1.79996912473406e-12	8.76128469333682e-12
FLT1	1237.67301388022	-1.12961	0.15885926599712	-7.11073	1.15429237119621e-12	5.73710616851479e-12
KATNAL1	249.955426306374	-1.99096	0.135083587349941	-14.7387	3.63479727844515e-49	1.92980079419189e-47
IRG1	1.75983498728084	1.44854173700265	0.491250508781609	2.94868241581123	0.00319131738660962	0.0057386185944473
MEDAG	89.9243215530863	-3.61823	0.244620712109461	-14.7912	1.66956484549143e-49	9.03599943246856e-48
OLFM4	1712.9236314282	4.2716302775046	0.540557249927635	7.90227173546639	2.73865560105763e-15	1.71389664104625e-14
MT4	43.5550963884479	9.75662578435345	1.13757281768459	8.57670439437189	9.76301040408091e-18	7.50392200137422e-17
CBLN1	52.8821196161688	-3.71112	0.348675418805052	-10.6435	1.86998699075882e-26	2.70836218127841e-25
ARL2BP	112.85575106794	-1.01164	0.145818174913601	-6.9377	3.98523574851416e-12	1.88167076013702e-11
PLLP	1988.76268407557	1.30827653319613	0.18749334195664	6.97772261960472	3.00003218137817e-12	1.42927648768024e-11
CCL22	109.062223349595	1.52453724454573	0.293226511925078	5.19917941436095	2.0017024378901e-07	5.97726764962506e-07
CCL17	14.8752305866052	1.50925387243771	0.307891492687334	4.90190183322269	9.49132657691067e-07	2.6386103964098e-06
MMP15	2959.26591924132	1.60514906872452	0.146451400319446	10.9602848810137	5.93123643987479e-28	9.30799177207018e-27
NDRG4	482.777570769465	-1.32016	0.2163909759129	-6.10082	1.05528269614339e-09	3.96425943419528e-09
SLC38A7	1132.67213152952	1.26403184583608	0.0953649314042409	13.2546820641856	4.23909608112168e-40	1.33586224569283e-38
HAS3	396.236042282801	2.22068918551289	0.306638815022003	7.24203550471436	4.42000094447742e-13	2.28037967925006e-12
SMPD3	467.140100190923	1.25095501733533	0.283514669617436	4.41231	1.02272858691449e-05	2.52745650532954e-05
ESRP2	1524.9419412785	2.25890868148614	0.149879563853786	15.0714922261837	2.49415364938922e-51	1.49023773705708e-49
FA2H	257.965771977533	2.3127324667101	0.233665937007533	9.89760209095234	4.26375393000426e-23	4.86880328956301e-22
WFDC1	243.432806244782	-1.58019	0.229310609317333	-6.89107	5.53751735750643e-12	2.5778416519171e-11
CRISPLD2	849.256842613963	-2.75789	0.18339978167493	-15.0376	4.16498372822543e-51	2.45106783379724e-49
ABCC1	3479.61729059727	1.24862416016841	0.0998866139012506	12.5004153349599	7.42622809036536e-36	1.85179952720893e-34
HAGHL	390.478317432845	1.70789278002128	0.245323300634695	6.96180418086117	3.35942256568432e-12	1.59505220141775e-11
FAM173A	571.978852159719	1.20584717256766	0.160870347769992	7.49577028509781	6.59101350727334e-14	3.65009132384089e-13
SLC7A5	4503.07054220796	2.72868306053351	0.217791470613836	12.5288793580521	5.18907036518569e-36	1.30481411576574e-34
FBXO31	1036.24530164216	-1.09622	0.0964412986665079	-11.3667	6.12323250728551e-30	1.0700869116936e-28
RHBDL1	149.796806223303	2.29748219135199	0.238887786044149	9.61741171198844	6.75084571329383e-22	6.99353253161903e-21
ZP2	2.45710133197354	-1.51444	0.51772452330723	-2.92518	0.00344260939329361	0.00615724115032685
MEFV	19.1051794657819	1.15222099342065	0.251362455457048	4.58390252166174	4.56377057866562e-06	1.17774335709905e-05
CRYM	191.625165851969	1.57880710922382	0.374027396118959	4.22110018037739	2.4311285486702e-05	5.77219462679771e-05
AQP8	7.49661868900617	-2.46697	0.325109572122824	-7.58811	3.2459303192163e-14	1.84464766075765e-13
TOX3	294.283743921181	1.61168084059532	0.328436045868259	4.90713751084979	9.24152415295567e-07	2.57245902408389e-06
RBL2	1229.05755669875	-1.0275	0.118550978918489	-8.66719	4.42913732262049e-18	3.50918430694887e-17
XYLT1	169.05377221539	-2.13365	0.253969861257472	-8.40121	4.41888819805915e-17	3.19054832275239e-16
PYCARD	828.646062538817	1.04295178010223	0.211078674309321	4.94105708932896	7.77001515115516e-07	2.17868191767034e-06
IL21R	79.7389665436239	1.81925090418568	0.260896124277567	6.97308520478509	3.10064701084298e-12	1.475772017e-11
SYT17	592.370792153753	2.0533664093522	0.189960658611135	10.8094298280762	3.10594512509992e-27	4.67159013504251e-26
TMC5	1306.85819636019	2.06147636993438	0.285871015742873	7.21121154789814	5.54562200549629e-13	2.83417114160048e-12
AQP9	134.368479144983	-1.20316	0.294927262409717	-4.07953	4.51274868194536e-05	0.000103498161460087
CORO2B	173.758914417634	-2.88111	0.284081379004322	-10.1418	3.60286647147798e-24	4.46371624094717e-23
HERC1	1194.47647144134	-1.11928	0.104577477239914	-10.7029	9.86697289349275e-27	1.44513430579506e-25
RASL12	379.162007575855	-3.27539	0.201319895432393	-16.2696	1.6231257978948e-59	1.46141160549625e-57
IGDCC4	96.0304066523187	-1.5985	0.229942765610011	-6.95173	3.60825011500918e-12	1.70738655236254e-11
CD276	4351.88061655176	1.0688223484791	0.110346241459477	9.68607842317494	3.45542296609574e-22	3.65324967053997e-21
HOMER2	3422.93302220626	1.46680859143691	0.219571358435676	6.68032753400582	2.38408803891271e-11	1.04934246686814e-10
ATP8B4	75.7471635507218	-2.97138	0.202763980581689	-14.6544	1.26286926402975e-48	6.47609965370424e-47
OCA2	98.4578419449635	1.31221299539438	0.348973608720648	3.76020696867311	0.000169772838055498	0.000363111298295384
DTWD1	491.131493975542	-1.21772	0.109456124424997	-11.1252	9.46464331732209e-29	1.56446870671607e-27
TGM5	52.0993080719765	4.05054611308337	0.370764667991559	10.9248438774527	8.76910733811955e-28	1.35761346412187e-26
SCG3	16.1578904778536	1.08413649445761	0.450213905161369	2.40804755701409	0.0160380916812822	0.0257611511463693
RHOV	577.44058622764	3.15676665547999	0.25774802895827	12.2474909633202	1.73274050683077e-34	4.01592930278288e-33
OIP5	130.35579045973	2.98947193132112	0.171076031326288	17.4745223404171	2.24013707376929e-68	2.93743611726875e-66
SLC30A4	205.880814691966	-1.26906	0.140656852845313	-9.02238	1.8405437386377e-19	1.61402798767968e-18
PDGFRL	292.219892969375	-1.90539	0.231922187845353	-8.21563	2.11048910639542e-16	1.44632536516147e-15
CA2	457.209290396616	3.44218578958519	0.298518634631135	11.5308908398249	9.21848409223756e-31	1.69755647685332e-29
RIPK2	1206.13333139923	1.19655977208292	0.146110416854389	8.18942138311322	2.62485017681007e-16	1.78070565119844e-15
EYA1	123.249518042718	1.91819987359664	0.377022255986342	5.0877629719189	3.62311798951101e-07	1.05261679225377e-06
TRPA1	12.1044740681773	1.87327700202232	0.470333321286344	3.98287111978155	6.80876831902398e-05	0.000153066063073398
CPQ	751.214754325609	-1.86218	0.13852711079147	-13.4427	3.39618636443289e-41	1.13621043130633e-39
CALB1	105.068447940053	4.05331107329078	0.465898402747166	8.69998920234642	3.31915754215254e-18	2.64908905468041e-17
SFRP1	1585.45144996528	-2.88237	0.283072004115752	-10.1825	2.37501369692837e-24	2.99761095675624e-23
LAPTM4B	17741.492516055	1.75762820098506	0.177361097110064	9.90988570562541	3.77077289523634e-23	4.32863459618846e-22
NIPAL2	431.440438305025	-1.21175	0.150971004074356	-8.02637	1.00402469863885e-15	6.51932022665531e-15
PLAT	1747.70133863828	-1.53869	0.243586345923548	-6.3168	2.670328235575e-10	1.06258397284449e-09
DKK4	2105.50500054807	8.10050772136801	0.736997397294035	10.9912297534698	4.21148314568054e-28	6.67347588810271e-27
ESRP1	2867.88801260365	1.96135861947032	0.163440488476604	12.0004451635684	3.53390533917651e-33	7.52129003451315e-32
WISP1	123.809546475359	-1.88129	0.22452041938972	-8.37916	5.33074288871131e-17	3.82771240572002e-16
ZC2HC1A	343.373795200573	-1.2488	0.15080616848161	-8.28084	1.22313747737607e-16	8.52878659278147e-16
STMN2	55.7289	1.51026950219359	0.383237095240493	3.94082285078861	8.12025794477554e-05	0.000181086644908546
NCALD	2160.7933812978	1.03176438436831	0.21014816787794	4.90969964091044	9.121599563498e-07	2.5408869727919e-06
TSTA3	4655.51041634628	2.03907278832043	0.136544041797684	14.9334439018709	1.99681158125549e-50	1.1275637189182e-48
PYCRL	1149.57665681943	1.41758234820509	0.14361465875527	9.87073576257108	5.57541319461811e-23	6.28214665492783e-22
ANXA13	47.2188520922462	-3.18227	0.447062371742416	-7.11819	1.09354751733525e-12	5.45183245565096e-12
SQLE	1944.30016136158	1.31585373038429	0.166032656565196	7.92527059197893	2.27650058700507e-15	1.43756523816759e-14
GSR	4372.42784745615	1.36325306290942	0.145199923698917	9.38880013281706	6.06876320948052e-21	5.86117130928474e-20
NEFM	20.4569175204058	-3.95301	0.386909552575946	-10.2169	1.66616046965228e-24	2.11936479531681e-23
ARHGEF10	666.376918767983	-1.2726	0.152280855771977	-8.35691	6.43833062898836e-17	4.59934566103015e-16
MCM4	3310.47059662819	2.12307778153877	0.141224145674134	15.0333908653102	4.43699496248799e-51	2.59550920889492e-49
ADAM2	7.33773410589416	4.69242110158849	0.647291139383702	7.24932077095359	4.18866825466654e-13	2.16617788141013e-12
MAN2B1	2751.23167907594	1.10754525160427	0.108565073754337	10.2016718020239	1.9488851968522e-24	2.47094866814395e-23
KCNN4	1556.33979052154	1.6661922934545	0.298052758887544	5.59025958918622	2.26730399067619e-08	7.4841333620259e-08
TULP2	8.08210822150257	-1.28071	0.298323571623698	-4.29302	1.76255866030421e-05	4.24674696078724e-05
DHDH	40.7742950516974	1.97542789614761	0.261968416153296	7.54071015565346	4.67418972041203e-14	2.61674265780545e-13
MAP4K1	310.350992394956	1.43556129468575	0.223077384962522	6.43526144493282	1.23260978379333e-10	5.0519676852851e-10
CGB2	2.61841631862419	4.28718852973646	0.768697079812728	5.5772145391536	2.44400380225754e-08	8.04158745175274e-08
LHB	13.1651642338753	2.10322897827297	0.299617460663733	7.0197143170954	2.22322351355213e-12	1.07491563988571e-11
CGB	2.27476	3.73369651093773	0.609341894378977	6.12742459591262	8.93129022878991e-10	3.37653925096937e-09
TUBB4A	266.161197279556	2.37549794042585	0.42019385279651	5.65333815479746	1.57361283246429e-08	5.28996000011825e-08
KCNA7	4.11683275568858	1.47014718343702	0.361195964288254	4.07022040330373	4.69686806452523e-05	0.000107544132479426
CKM	29.0410418888075	2.36300295535665	0.305566591127107	7.73318492260729	1.04888762493016e-14	6.21758689802352e-14
PPP1R13L	1449.45133400881	1.51988180621795	0.157006837909872	9.68035	3.65447598184009e-22	3.85119480761552e-21
PLEKHJ1	2237.71952231438	1.33008909944374	0.130980376982817	10.1549	3.15220176767574e-24	3.93280447872597e-23
RNASEH2A	1696.14049953661	2.00697782352413	0.141915854439663	14.1420268471654	2.09171876486563e-45	9.04159319202317e-44
KLC3	163.991656113265	3.43627845380496	0.295579633865732	11.6255589360595	3.05586696562301e-31	5.77981885521223e-30
AMH	248.258893839848	4.0292121056369	0.331757454702725	12.1450537087322	6.09425616203429e-34	1.36235213837329e-32
LYL1	128.972701027866	-1.0602	0.182274946914288	-5.81648	6.00996608389283e-09	2.1028423593678e-08
RETN	5.9934924560928	1.07094434245073	0.385194028473993	2.78027244267893	0.00543133105100068	0.0094301382808541
DMPK	1272.56013557152	-1.34468	0.141774752311184	-9.48459	2.43336292602153e-21	2.41212809987868e-20
CLEC4M	5.39792044170881	-4.25566	0.526359794585602	-8.08507	6.21271123273362e-16	4.11053003945646e-15
RSPH6A	10.1970471763718	1.58315205981749	0.412111652382599	3.84156102033172	0.00012225433463623	0.000266258520802882
IL4I1	1942.32431476585	1.76020246532231	0.280980915875454	6.26449116602113	3.74044763734061e-10	1.46896212941429e-09
TLE6	179.180510517433	1.98667740253327	0.235853834577005	8.42334154157935	3.65895839072433e-17	2.65856188315255e-16
NOVA2	148.16853863963	-1.43695	0.194987784158794	-7.36945	1.71338804279615e-13	9.15650316743742e-13
LILRB1	162.596033597868	1.33224922332401	0.215783816329531	6.17399972799391	6.65836552007407e-10	2.55431269450633e-09
C19orf53	4949.50385617047	1.08644925930671	0.140252878054615	7.74635982074924	9.45643006528023e-15	5.62777126455818e-14
ASF1B	1450.83075028487	3.7070942945669	0.159028441477473	23.310888669509	3.43804180483014e-120	3.35862303913856e-116
TNNT1	1103.1570862143	2.63007529639584	0.453387296100895	5.80094616460219	6.59417704638728e-09	2.29410667970646e-08
EPHX3	94.4530797897025	1.05724256158052	0.357848592750373	2.95444102058558	0.0031323602010304	0.00563692121283337
SYDE1	450.879709963742	-2.0704	0.172972323652333	-11.9695	5.13158949688421e-33	1.07807522139918e-31
CASP14	31.6568250273391	4.60641438859535	0.539363237789231	8.54046784403837	1.33679487784517e-17	1.01548593792142e-16
CCNE1	1078.52641565379	4.11203867376918	0.240620455337744	17.0893146553038	1.78256492898114e-65	1.99015734756763e-63
TIMM50	2844.43682637809	1.02339799113316	0.127273921547236	8.04090876349196	8.91746369341447e-16	5.81928542558223e-15
CNTD2	48.4490079203141	1.84682252098552	0.300075943604062	6.15451708259004	7.53066071195189e-10	2.87090827297787e-09
GPI	16166.174696946	1.56662311382841	0.118317920314073	13.2407931923569	5.10072641183746e-40	1.59964675175731e-38
PRX	171.580448416742	-2.08592	0.188118672027648	-11.0883	1.42980637524285e-28	2.33770351125479e-27
EBI3	107.446298762679	1.12683849239576	0.257398624392009	4.37779531672874	1.19885857897776e-05	2.94077826943722e-05
SHD	9.54796218785635	2.45711802492752	0.395448704835869	6.21349367156822	5.18193202676475e-10	2.00690199664668e-09
FSD1	106.717927388305	2.12015697038631	0.348049213301756	6.09154363623903	1.11827093894432e-09	4.19120997603952e-09
POLR2I	1773.26728026136	1.19705804321811	0.166045192691785	7.20923035357069	5.62690037914766e-13	2.87420600281796e-12
OVOL3	5.81591989715869	2.15126177739393	0.326433674597297	6.59019563483401	4.39247395199163e-11	1.88906352793336e-10
CLIP3	897.970499312378	-2.75954	0.218754311802137	-12.6148	1.75067479637799e-36	4.5244291232319e-35
SLC1A5	4526.61408604446	1.20836174797311	0.232605849401234	5.19488977204843	2.04841173893277e-07	6.10834379659164e-07
TJP3	2880.06649956913	1.88765142960061	0.203033650743006	9.29723433870549	1.4414627305817e-20	1.36186164555635e-19
APLP1	628.773984294543	2.09200632512558	0.31182463329256	6.70891937893444	1.96070951919828e-11	8.71833012883388e-11
CEACAM4	10.1280720906187	1.39783708641677	0.29150466621982	4.79524772122407	1.62473925926272e-06	4.4070742256664e-06
MYH14	6985.03867824182	1.56787146901893	0.213927033992284	7.32900110733775	2.31874470874537e-13	1.22607940783402e-12
CD79A	252.220069417772	1.69471345580486	0.367336908902859	4.61351259492691	3.95920259998112e-06	1.02933999199509e-05
ICAM5	43.2488371765529	1.58475423048124	0.305475608023969	5.18782576694927	2.12763521677097e-07	6.33298855351481e-07
CEACAM5	660.566217930421	6.66195139641675	0.552068634716994	12.0672521086655	1.57299504726115e-33	3.43387455121657e-32
ATP1A3	48.7074722118765	2.13974937519213	0.329403185307818	6.49583692760163	8.25730629761772e-11	3.44724894108665e-10
MEIS3	322.820638688827	-3.12818	0.224384005480611	-13.9412	3.5606047232142e-44	1.41684511368959e-42
CNFN	280.897229157778	2.70143980076972	0.274842389274019	9.82905078035969	8.44106114468165e-23	9.29658695855637e-22
GRIN2D	674.948915860947	4.97683673604638	0.309926839952164	16.0581017662573	5.01670444045863e-58	4.26158136337742e-56
SYNGR4	9.05873583242966	2.80432470716709	0.336505433213706	8.33366843555877	7.83752187796008e-17	5.54616090009359e-16
LIG1	1676.76294979099	1.1399704552287	0.11093885286263	10.2756647091012	9.07169083759438e-25	1.1753494402183e-23
SIGLEC6	4.22505122310663	-1.8506	0.375460452872712	-4.92888	8.27034746552538e-07	2.31332925957673e-06
ZNF175	199.200818246759	-1.06258	0.142726591179146	-7.44485	9.70531549579278e-14	5.30412459179859e-13
PLA2G4C	150.449175546961	-1.57756	0.189063725329057	-8.34405	7.17883309140515e-17	5.09665846438495e-16
HAS1	10.154508234517	-3.16301	0.325348570596858	-9.7219	2.43203597049125e-22	2.60510519690011e-21
RAB3D	1648.88096736168	1.07239353805099	0.144339548716829	7.42965838250512	1.08878506879736e-13	5.91894342631133e-13
CAPS	21752.3961245528	1.40500327715252	0.315007191670356	4.46022603389578	8.18732579186309e-06	2.04714578092425e-05
FAM83E	526.91689797599	1.14004754178291	0.297585531950774	3.83099115843943	0.00012762809219683	0.000277166376393395
RASIP1	630.917675580956	-1.06201	0.219403085549269	-4.84043	1.29555648854245e-06	3.54716685442017e-06
THEG	2.08014403424038	-2.21898	0.434070047408445	-5.11204	3.18701114636965e-07	9.32013527582252e-07
FGF21	3.42746803737035	4.09016153055671	0.624372052989407	6.55084017770107	5.72142658697521e-11	2.43603592940819e-10
KLF1	6.19318758291905	1.95602962265016	0.257075958265169	7.6087613787383	2.76735133980158e-14	1.58326531411547e-13
DNASE2	2954.61443448229	1.0937616883068	0.108371550814154	10.0927012679046	5.95089603326532e-24	7.2171698757255e-23
MAST1	194.324847659646	2.65131360885984	0.266996184318603	9.93015542759991	3.0777542185674e-23	3.5497734310726e-22
TFPT	992.113285680365	1.23789564414178	0.146723921496786	8.4369040270567	3.25853812707455e-17	2.37557156443218e-16
SLC5A5	75.5345710743793	1.82004260971946	0.414257820133929	4.39350211694505	1.11539102721266e-05	2.74568601356695e-05
KCNN1	178.699052778459	1.68916680391724	0.334243906038746	5.05369514118062	4.33343117667936e-07	1.24546305280908e-06
PIK3R2	114.269516092001	1.2629585749526	0.17875162262706	7.06543837975436	1.60109724017718e-12	7.83978571774177e-12
COMP	708.600413140112	1.86143833323149	0.444982762968873	4.18316952506697	2.87472861683139e-05	6.76459685844294e-05
UPK1A	20.1603040158925	2.95829544071642	0.415560248376653	7.11881237984799	1.08860975289053e-12	5.429986559095e-12
COPE	7604.56535353332	1.39951683293716	0.124759336159831	11.2177322837324	3.33718302010768e-29	5.62085188335032e-28
DDX49	2705.07419630549	1.19015594014249	0.110251571227174	10.7949113731011	3.63813362132338e-27	5.4594358443484e-26
ATP4A	14.3510028661368	3.79657000390139	0.416376693476674	9.11811362975359	7.64432434226767e-20	6.87637242169548e-19
TMEM147	3913.36188470575	1.06840148396786	0.123448425957245	8.65463836969367	4.94476960106952e-18	3.89717258837016e-17
MAG	57.5455566785539	-3.05545	0.499187342429117	-6.12085	9.3076472138774e-10	3.51067203213777e-09
LSR	8206.03818676596	1.98813509773367	0.134699480018149	14.7597830182105	2.66135647460097e-49	1.42850502199873e-47
HPN	1522.89493457317	1.11858133026081	0.291220317602196	3.84101404555426	0.000122527102695174	0.000266763375580379
SCN1B	130.66184579044	-1.30548	0.187048626926134	-6.97936	2.96531924865553e-12	1.4141178296371e-11
PBX4	108.674696415606	1.46324977578759	0.180557623613465	8.10405978160241	5.31549660791221e-16	3.53365677867944e-15
ATP13A1	4496.01673810246	1.07119573910574	0.102140838246769	10.4874383008074	9.86672252273093e-26	1.36724581775705e-24
SIPA1L3	2318.14351020259	1.11537812085886	0.121858886391759	9.15303063966194	5.53582739387281e-20	5.02364122719401e-19
ETHE1	1222.66847819639	1.01261853180655	0.154969532715696	6.53430718968663	6.39046615296817e-11	2.70194606571504e-10
RUNDC3B	89.8715641715148	-2.09148	0.260934964859141	-8.01532	1.09851665454547e-15	7.12104127289629e-15
RASA4	13.4007857501837	-2.4113	0.192679375891757	-12.5146	6.21505125825216e-36	1.5547973301374e-34
PON3	7.50580608854612	-3.9982	0.368013244364584	-10.8643	1.70532931245399e-27	2.60914049387048e-26
DLX5	4130.68648091225	2.04108484475916	0.287053353626376	7.11047203934013	1.156467307964e-12	5.74645428865734e-12
STEAP1B	16.9814282244611	1.49426093630464	0.325606507992326	4.58916176312993	4.45029466967073e-06	1.15013038698448e-05
PTN	895.912767344317	-1.33379	0.317116445353763	-4.206	2.59931352168413e-05	6.14909645074036e-05
DFNA5	292.93696867248	-1.79794	0.18605150519621	-9.66368	4.30133006481991e-22	4.51097084307308e-21
ATP6V0A4	111.192392045875	3.83410545185055	0.389703029671429	9.83853129159198	7.68241205250627e-23	8.50419074684802e-22
ADAP1	518.30061320274	1.52614462828608	0.196596845412277	7.7628134118106	8.30657758710453e-15	4.97223997845736e-14
TFEC	73.3979095043823	1.02879759864258	0.253169861470313	4.06366536943901	4.83080686693223e-05	0.000110429746772109
CAV2	528.676398812627	-2.15701	0.182138317030151	-11.8427	2.34735571543129e-32	4.70868952444522e-31
CAV1	1588.1236979741	-3.45056	0.17901492504324	-19.2753	8.66640212900442e-83	2.06492883898157e-80
MET	2208.45975907079	1.13395161247268	0.237831864902691	4.76787083571259	1.86183080830446e-06	5.02229053329456e-06
WNT2	411.28926979156	-1.75138	0.257280591922267	-6.80729	9.94529734521787e-12	4.52728843268562e-11
LFNG	1398.3072762353	1.17563957794635	0.241056700250603	4.87702510124859	1.07697735057094e-06	2.97413193999365e-06
VIPR2	48.9851039240983	-2.08139	0.278775188794289	-7.46619	8.25516066537291e-14	4.53824786381699e-13
HOXA13	52.7045146857518	-2.09341	0.423594958702902	-4.94201	7.7319486481849e-07	2.1686306731013e-06
CPED1	274.308295670825	-3.63017	0.238037164864704	-15.2504	1.6354213572264e-52	1.05108100254899e-50
ABHD11	2979.45210349052	1.84995345091564	0.147502539863617	12.5418413311807	4.40636587385131e-36	1.1151758606646e-34
CRHR2	5.13649307334896	-1.37805	0.318575221378999	-4.32566	1.52073316699205e-05	3.68910909072395e-05
EPHB6	441.885400734278	-1.60227	0.273332633803499	-5.86197	4.57406134976517e-09	1.61664273971982e-08
CCL24	20.4566653350647	2.59862806383734	0.400621834476593	6.48648635747078	8.78612312286554e-11	3.65552115789069e-10
NPTX2	471.048446827471	1.61638741223388	0.318386936600006	5.07680192376916	3.83840650546911e-07	1.1108692979389e-06
NUDT1	701.731012478576	1.36598544518599	0.155802734924958	8.76740351088135	1.82833599206525e-18	1.48717854342093e-17
TFR2	102.403049548416	2.72990942122776	0.275002233729285	9.92686271746836	3.18106839862786e-23	3.66460580025891e-22
PAX4	2.11133015575725	3.46371074572397	0.841870161690918	4.11430515457041	3.88347423698907e-05	8.99529574893806e-05
PPP1R17	2.36214366056272	-1.65291	0.622331734864224	-2.656	0.00790730439965106	0.0133713790341338
IMPDH1	2311.56360801316	1.22915966409325	0.129116895386234	9.51974302368721	1.73607830322822e-21	1.73856985589303e-20
AGFG2	702.20818288323	-1.07499	0.133328555876901	-8.06273	7.46109694157682e-16	4.91094733285225e-15
SERPINE1	664.293708685109	-1.13816	0.252236419502702	-4.51228	6.41344209896253e-06	1.62544858904566e-05
AP1S1	1766.78864877706	1.15980749668328	0.0975979235670346	11.8835263527576	1.44155037336012e-32	2.9338553327823e-31
MOGAT3	4.93309538880349	1.32364880530259	0.512201847942894	2.58423277975007	0.00975958996708379	0.016257385009539
EZH2	819.268942989663	2.54484359787217	0.13408384320967	18.9794947471243	2.52007691298691e-80	5.65945548574004e-78
SFRP4	5615.01458167265	-3.67011	0.399970972822386	-9.17595	4.47629207588586e-20	4.07728646054349e-19
MEST	3465.54499684937	1.71130702335974	0.180447566223309	9.48368026888185	2.454694344208e-21	2.43080679661105e-20
MEOX2	40.3413880112873	-2.7092	0.538164505142351	-5.03415	4.79985003742608e-07	1.3744609413928e-06
POU6F2	24.1309758264201	4.07023112113147	0.613785347272237	6.63135921901728	3.32609679381042e-11	1.44668920653313e-10
TSPAN13	2696.82135207831	1.31961761652953	0.160174141520669	8.23864329161551	1.74174376423451e-16	1.2012068360612e-15
RARRES2	2115.30392818801	-1.376	0.235288135775957	-5.84817	4.97022307016403e-09	1.75001294548324e-08
AGR2	4360.89125626515	1.14882679019036	0.348919490420858	3.29252684854225	0.00099291417035647	0.00192036795292266
GIMAP2	177.401760042193	-1.09047	0.191186093167544	-5.7037	1.17231495464567e-08	3.98235011991821e-08
GLI3	333.970928342494	-2.33429	0.256344008142542	-9.10607	8.54164769413957e-20	7.66590319926959e-19
AEBP1	6467.61538276439	-1.85066	0.22216609913652	-8.33007	8.07973048472047e-17	5.70722249495548e-16
GALNTL5	1.65337465924947	2.58741958787437	0.576167800575772	4.49073965134588	7.09762650996508e-06	1.78841148764119e-05
LHX2	38.6189193828798	4.86936299876559	0.414518189774262	11.7470429980825	7.31334348344616e-32	1.43031136115687e-30
TMEM245	1642.10999963374	-1.51732	0.0992691536802221	-15.2849	9.64211518380951e-53	6.25872579605549e-51
PRUNE2	559.138085523113	-3.79379	0.274980001701468	-13.7966	2.67143734151677e-43	1.00034363817787e-41
CORO2A	807.234148521374	1.30649215243288	0.160801830469556	8.12485870725353	4.47883845763223e-16	2.99068850940596e-15
C5	117.283325277443	-1.04073	0.194041234856691	-5.36345	8.16469035207636e-08	2.54664304116967e-07
OGN	365.30331911333	-5.7036	0.46122337666978	-12.3662	3.97994171951969e-35	9.54111672588659e-34
ASPN	434.897028067873	-3.81444	0.311795278845773	-12.2338	2.05116653956897e-34	4.74268542604716e-33
ECM2	188.472569165925	-3.6694	0.238100020956317	-15.4112	1.3772645833251e-53	9.34340119062704e-52
TLE4	347.767734795542	-1.84645	0.225248238652156	-8.19742	2.45608820109986e-16	1.67027675854817e-15
LHX6	108.280974893815	-1.52115	0.171890701597816	-8.84954	8.78808909674045e-19	7.32828360102923e-18
AMBP	195.761249544032	3.52808019579677	0.413581880447128	8.53054827252715	1.45655737936357e-17	1.10004708457694e-16
AKNA	1480.36621328077	-1.25255	0.144312259052197	-8.67945	3.97686645400743e-18	3.1572538308979e-17
ENG	4265.36939275437	-1.06969	0.147940228150085	-7.23053	4.81121445649214e-13	2.47437504740573e-12
KANK1	1668.83371859607	-1.05664	0.154424864502375	-6.84244	7.78576411506061e-12	3.58938790184177e-11
NCS1	1366.24818975663	-1.32541	0.158447667746711	-8.36495	6.01419046536855e-17	4.30895685047198e-16
CA9	629.429400110808	4.07247039983565	0.335837939470715	12.1262964102683	7.66377372835605e-34	1.70153194437069e-32
TYRP1	24.0382858149443	2.37822194259452	0.439664897395758	5.40916947584698	6.33176907040706e-08	2.00048680623566e-07
MPDZ	586.120456863267	-1.72703	0.151931602158529	-11.3672	6.09311703467706e-30	1.06577726610135e-28
LHX3	5.36345905778967	4.99642194730832	0.939072764425255	5.32059083873687	1.03430788076071e-07	3.1844165418063e-07
APBA1	150.80956896691	-1.52278	0.198705036172101	-7.66354	1.80875303309218e-14	1.05020555009079e-13
SH3GL2	41.7796533597076	-1.55045	0.350143573682189	-4.42804	9.50939760587755e-06	2.35959627157272e-05
PTGDS	4010.31145711503	-1.05108	0.312685670495886	-3.36146	0.000775323335395308	0.00151892783785757
SHB	625.980648926353	1.02428385793129	0.138897200566515	7.37440246278237	1.65083786219559e-13	8.83431118914749e-13
DNTT	0.868512319948395	1.94135919204767	0.625256051210633	3.10490268473015	0.00190341637611443	0.00354214202843354
ATRNL1	173.610951923472	-2.19487	0.358762543682679	-6.11789	9.48196968350641e-10	3.57228545461527e-09
RASSF4	957.206824872329	1.21474048085981	0.1540422403337	7.88576223137455	3.12621357136093e-15	1.94708194954574e-14
RAB11FIP2	698.698901214305	-1.3265	0.18328666182179	-7.23727	4.57794188466857e-13	2.35688612760618e-12
CXCL12	1333.83660958237	-4.11557	0.252238805546842	-16.3162	7.57573044878435e-60	6.88440100038831e-58
PKD2L1	12.2961887883549	2.58052674574972	0.299261554717406	8.6229811516769	6.52331959625346e-18	5.10422980663196e-17
CDH23	207.887295682665	-1.65396	0.293811183119861	-5.62932	1.80918256740552e-08	6.03720051271889e-08
C10orf54	957.817503161736	-1.75269	0.178199087496966	-9.83559	7.91002831019571e-23	8.73635574474866e-22
ACTA2	10294.9085560329	-4.13741	0.259222428486542	-15.9608	2.39504858351204e-57	1.92569791047977e-55
TLX1	19.0386123148936	5.8493340828664	0.705736010754522	8.28827492678561	1.1490274362098e-16	8.02061380802681e-16
KAZALD1	1143.48829992679	1.62295447968665	0.241311896761888	6.72554690201654	1.74934130880883e-11	7.81225839805872e-11
FGF8	38.6782620307969	4.47107616429959	0.502018322936543	8.90620114848826	5.28110689059554e-19	4.4822878552761e-18
NPM3	1406.61904977224	1.14446376953797	0.139559408676941	8.20054900194675	2.39291672431284e-16	1.62845025982669e-15
PITX3	2.79161598845521	2.24387940997026	0.463200181255459	4.8442973486937	1.27060527078169e-06	3.48129095225531e-06
NEURL1	120.047800020896	-1.8756	0.356326195705162	-5.26372	1.41169743738184e-07	4.28088538438095e-07
SH3PXD2A	1966.98723104968	-1.60024	0.127638704227474	-12.5372	4.67036549629499e-36	1.18046055713598e-34
DKK1	521.556334053984	4.37814171664592	0.53506420870883	8.18246043257288	2.78106078748737e-16	1.88471611744462e-15
EBF3	48.6570813778824	-2.20782	0.330250649684165	-6.68528	2.30476518755863e-11	1.016031187602e-10
SORCS1	45.7230566678647	-2.23859	0.376347733136038	-5.9482	2.7110746448737e-09	9.80789048427295e-09
UBE2S	1066.57723922423	1.95168354263753	0.18634027467992	10.4737612198435	1.14020594102883e-25	1.57103975146836e-24
RPL28	48567.5828420509	1.03928563202153	0.162390671035213	6.39990970784384	1.55468862019004e-10	6.30066506145466e-10
PPIF	2626.20797515495	1.56193256015815	0.135983317781948	11.4862071733148	1.54758523672164e-30	2.80104804949073e-29
CYP2C18	23.0553734436128	4.55726278782156	0.51294782833497	8.88445673435141	6.42338796251948e-19	5.41182207898688e-18
KRT23	2038.25403984791	2.39020203038286	0.299914247922981	7.96961813897108	1.59165410157983e-15	1.01659816399695e-14
CRYBA1	1.56010312385614	1.26021707749241	0.411200527057327	3.06472631859423	0.00217869265088672	0.00401767786814769
RAPGEFL1	763.081813355795	1.38160275793748	0.200306492136236	6.89744372837303	5.29466049205747e-12	2.46654927739196e-11
RGS9	69.0113255521976	-2.20111	0.2894091811581	-7.60552	2.83750199610721e-14	1.62150084819955e-13
RNF43	1109.18407229654	1.39147305307083	0.216028426367382	6.44115719615745	1.18565991107388e-10	4.87282779607941e-10
ASPA	21.7543729151374	-5.26675	0.338558899452356	-15.5564	1.43992274547331e-54	1.03430921327418e-52
P2RX1	41.3821320467204	-1.84552	0.287983154599044	-6.40843	1.47030067797458e-10	5.97602135349853e-10
KRT37	2.0035716698492	-2.10721	0.71869542847239	-2.93199	0.00336800608347852	0.00603264602667798
HOXB6	2347.12632871373	1.66747887813832	0.275589191998673	6.05059605583642	1.44310885243024e-09	5.36749681301772e-09
SLC6A4	20.3792536878913	-1.63219	0.296223676908903	-5.50999	3.58846620189887e-08	1.16097785482199e-07
ALDH3A1	409.392852415557	1.49981091746616	0.3304179226035	4.53913306411627	5.64859836346939e-06	1.44113756627664e-05
ICAM2	178.861267837238	-1.13965	0.167847878714432	-6.78981	1.1228232520346e-11	5.0911396375614e-11
SYNGR2	7951.99121491064	1.03489154294561	0.121667460289607	8.50590240383287	1.80188495937353e-17	1.34782650598162e-16
LGALS3BP	35328.927763503	1.14637502268936	0.168095634288772	6.81977867860627	9.11808733853422e-12	4.16333700444687e-11
ASIC2	150.210972656528	-1.26209	0.396400742970468	-3.18387	0.00145320101705272	0.00274962632879876
CCL7	9.11839694648121	2.23238344877267	0.40637321703706	5.49343154317447	3.94197952562465e-08	1.26988286845267e-07
CCL2	730.411413548958	-1.3242	0.243532596154985	-5.43745	5.40492337075388e-08	1.72045279924714e-07
PEX12	184.717274220482	-1.048	0.0869788207607092	-12.0489	1.96652802009841e-33	4.27862187713616e-32
CNTNAP1	366.864680987088	-1.81759	0.179896884450473	-10.1035	5.33028081815677e-24	6.50081314763713e-23
EZH1	944.678241225164	-1.63933	0.0899295229797984	-18.2291	3.03402603146874e-74	4.85891808219969e-72
DLX4	74.4460250292134	3.7853456490323	0.292197674318675	12.9547425654865	2.20875818943268e-38	6.44100261270683e-37
SGCA	74.5040877833868	-4.11005	0.323568568973266	-12.7022	5.74584054115769e-37	1.53573505462571e-35
PTGES3L-AARSD1	1.89470305440672	-1.60879	0.284610833911317	-5.65258	1.5805726329167e-08	5.31152874130142e-08
LRRC59	4896.95546074018	1.19034843360907	0.0938781326457563	12.6797199737748	7.66050516321278e-37	2.03633945413403e-35
HDAC5	2033.56008655392	-1.09281	0.117820514218576	-9.27525	1.77200483205067e-20	1.66850267029427e-19
ABCC3	1673.09306290022	1.56418147225905	0.265850529855944	5.8836876236682	4.01224780689627e-09	1.42633365449671e-08
HLF	186.812194463558	-3.87617	0.281208874772673	-13.784	3.18356754579622e-43	1.18477224209079e-41
MAP2K6	1318.62480398726	2.71483615084259	0.211869905212498	12.8136940832616	1.37432705356212e-37	3.82501452599667e-36
RCVRN	6.69971078336248	-1.00941	0.306256758961417	-3.29595	0.000980911677777345	0.00189828173141975
MYH1	1.90279095154166	-2.13942	0.552183114814166	-3.87447	0.000106857279847874	0.000234529042200379
SLC9A3R1	3924.44525436087	1.09818896497366	0.18981678639007	5.78552079538899	7.22880168995892e-09	2.50863814242304e-08
MYH3	92.768615941623	-1.35181	0.20441088835796	-6.61321	3.76065339563851e-11	1.62844960203868e-10
TMEM104	817.815527137699	1.03023837201586	0.108429703752322	9.50144043895163	2.07006746891757e-21	2.0614158107906e-20
VTN	17.2838629425911	-2.08974	0.323585931407873	-6.45806	1.06052067515489e-10	4.38249850913204e-10
TMEM97	1429.61436201974	1.30484528752672	0.133420600891973	9.77993862119704	1.37293779397072e-22	1.49439880883566e-21
PMP22	1022.74558967616	-2.55868	0.204273374032743	-12.5258	5.39608333201658e-36	1.35512437199151e-34
FOXN1	27.4761255786596	1.08577117370889	0.412770923569303	2.63044490711709	0.00852731896774746	0.0143329970743161
PHOX2B	0.886328468182283	1.92765854654582	0.673823109711398	2.8607783241086	0.00422602428817951	0.00745602876489536
SULT1E1	8.51609625670046	2.63163676753879	0.557703263617986	4.71870426302794	2.37351571020034e-06	6.33780920403092e-06
ODAM	85.8878739226999	3.49450231701082	0.495145209168931	7.05753030081037	1.69487816093778e-12	8.27656323629153e-12
SMR3A	3.80589957807679	3.30962641864366	0.78463420546409	4.21805013800807	2.46424031992434e-05	5.84725860707819e-05
NMU	237.888799864879	4.24670586704321	0.298842310548201	14.2105241364685	7.88332563783189e-46	3.48471530117555e-44
PF4V1	13.3571310315484	4.99750495115599	0.556413385433853	8.98164041697034	2.66759395671195e-19	2.3112838459529e-18
AREG	189.811353889041	1.22354952349899	0.35201518077778	3.47584306107354	0.00050925020021156	0.001023950850235
MAPK10	301.773128455345	-2.18006	0.2536963285384	-8.59317	8.45986981618489e-18	6.54609649380675e-17
UCP1	4.20266926453697	1.51717401868184	0.42705755056285	3.55262192808029	0.000381412213069336	0.000780480919454198
GAB1	557.862543142615	-1.63129	0.134561464863755	-12.123	7.97442361622028e-34	1.76648853303528e-32
CPE	1102.78439628943	-2.2159	0.217943993590193	-10.1673	2.77460871090262e-24	3.48171515694383e-23
ANXA10	5.54732022018227	1.83545741662628	0.465364843707091	3.9441256498988	8.00916586118628e-05	0.00017875609161053
CPZ	28.6484130744567	-2.28783	0.278286964657277	-8.22112	2.01606765477722e-16	1.38395582624698e-15
NEIL3	96.0978484772822	3.26695030543359	0.192522795560541	16.9691609553128	1.38902498429338e-64	1.49937956591845e-62
WHSC1	3377.59055961161	1.38306837148893	0.109146608680855	12.671656849486	8.49019533666981e-37	2.24771594156985e-35
SH3D19	943.167392373399	-1.58562	0.128175687745158	-12.3707	3.76716582935867e-35	9.08677604617404e-34
BST1	91.397177442255	-1.63366	0.222579291631039	-7.33967	2.14117830773417e-13	1.13556845213111e-12
HGFAC	70.195886384797	1.65512321053507	0.25012823286692	6.61709872398003	3.66316873377784e-11	1.587643982266e-10
NCAPG	545.522760675149	3.46861284603972	0.177531693631531	19.537992203459	5.21953490814822e-85	1.41637879215833e-82
DDX25	25.5706413694457	-1.20485	0.436362704318793	-2.76112	0.00576032152166919	0.00996151193931427
CRYAB	1606.86583645898	-1.00081	0.316159908059255	-3.16553	0.00154799901775125	0.00291375768871137
DBX1	1.10254088311996	2.63025326074453	0.917962084095923	2.86531797588895	0.00416590696372604	0.0073579362011643
HTATIP2	713.656678196386	1.07656976059105	0.153712818835144	7.00377345721355	2.49158881468992e-12	1.19785094147174e-11
CTSC	4825.76667809306	1.02888025368228	0.140423498145494	7.32698064975029	2.35395796733977e-13	1.24402571722706e-12
ZBTB16	34.427424579528	-4.49037	0.373744746866622	-12.0145	2.98023816888113e-33	6.37764439688932e-32
UNC93B1	2043.96792587411	1.2982717143473	0.140124222195248	9.26514840909016	1.94806225411434e-20	1.82460404222848e-19
NRXN2	391.996486485748	-2.23899	0.251420656299987	-8.90535	5.32177887072111e-19	4.5148465295766e-18
CCKBR	67.307092127229	1.8463076203565	0.409874169695339	4.50457178535761	6.65069138563293e-06	1.68252244325387e-05
FOLR3	18.802914079705	3.29691445449831	0.573908344256863	5.7446707082947	9.21000393719495e-09	3.16526045602313e-08
ARHGEF17	1976.3541113674	-1.08744	0.128764081006825	-8.44525	3.03401719233315e-17	2.21934211545507e-16
KIAA1377	210.951107897754	-1.76651	0.248363000326042	-7.1126	1.13875366991117e-12	5.66419786220073e-12
UPK2	77.4114967364183	3.84912463596126	0.357041249769248	10.7806160729297	4.25029510595153e-27	6.33910425802145e-26
PVRL1	1774.37861407934	1.82511657447143	0.157282720623175	11.6040501285843	3.93027456921009e-31	7.36945341009853e-30
HIPK3	2091.32528330011	-1.25395	0.121038391723283	-10.36	3.77109134784256e-25	5.03275838484618e-24
KIAA1549L	110.978244207537	2.94152192745719	0.354111502438107	8.30676752154168	9.83443564180578e-17	6.90176736959775e-16
CD5	173.965243039904	1.19310437260337	0.264891425229998	4.50412606435798	6.66466369770833e-06	1.68583893482425e-05
SCGB2A2	378.591494955937	5.6034163068011	0.542341891144357	10.3318891612406	5.05549626677229e-25	6.66493158300925e-24
MDK	28479.1950487618	1.58035912009592	0.183720102080899	8.60199347918952	7.83432460455044e-18	6.0789131899804e-17
NAA40	1362.47775850929	1.10622768175311	0.0929544943721889	11.9007444365604	1.17296101168364e-32	2.40981201327813e-31
SLC22A18	1103.55289541424	1.37327729811003	0.195893849579582	7.01031349915933	2.37784713514111e-12	1.14570597598981e-11
ELMOD1	7.78486182001924	-2.40067	0.333165940079373	-7.20564	5.77715977766792e-13	2.94479905390232e-12
CALCA	166.65653155364	6.75345942814377	0.673149548482182	10.0326286237159	1.0956031007338e-23	1.30603376340067e-22
PITPNM1	2845.7732834214	1.10782309103958	0.172905122861033	6.40711549032562	1.48298486298279e-10	6.02381668460659e-10
NDUFS8	5383.51302181876	1.49047127493772	0.151284684525428	9.85209626217781	6.71290256084848e-23	7.50753807864096e-22
CHKA	1198.04080156861	1.08936714375983	0.122051447864986	8.92547497646156	4.43790707440108e-19	3.80130769047121e-18
EXPH5	612.183338965955	1.09007859040912	0.162045743220021	6.72698072006152	1.73219681810858e-11	7.74100215741203e-11
POU2AF1	198.721300676744	1.18310868792347	0.328042650551548	3.60656971260986	0.00031027152968591	0.000643055600615606
VWF	5843.7135939567	-1.22057	0.187171166501449	-6.52114	6.97734268173846e-11	2.93673677974593e-10
P3H3	1031.9873285889	-1.31272	0.233805741214494	-5.61457	1.97049594476926e-08	6.54754247770439e-08
CLEC2B	205.70516778077	-1.88442	0.190469375487247	-9.89356	4.43952899675033e-23	5.06360289191524e-22
CORO1C	2965.18803050512	-1.09286	0.106896842739088	-10.2235	1.55621505943352e-24	1.98209451311682e-23
IL23A	91.8119291747091	1.73331445269977	0.231310720351997	7.49344626164365	6.70883087687082e-14	3.71218175226004e-13
CYP27B1	70.727789951795	1.92768341245257	0.200601103381903	9.6095354410023	7.28770415286074e-22	7.52177304482795e-21
LIN7A	121.078944707127	-2.09111	0.288657542820524	-7.24425	4.34838042541768e-13	2.24461444522617e-12
KRT18	28422.9368003693	2.46364651841097	0.194565099598703	12.6623249672851	9.56247585741468e-37	2.52134484888216e-35
ACSS3	486.587992789845	-1.47796	0.27811420468841	-5.3142	1.07124214276019e-07	3.29242236672151e-07
TNS2	1780.01115315773	-2.31055	0.146884292934197	-15.7304	9.3586546517867e-56	6.97898452620643e-54
GLI1	125.531787278183	-2.53832	0.285280909211482	-8.89762	5.70573013245845e-19	4.83009338509416e-18
ELK3	1134.00470852169	-1.63584	0.145324429340665	-11.2565	2.15254863210348e-29	3.66665171526049e-28
TRPV4	371.692369849359	1.39458393832738	0.206354438927383	6.75819694297025	1.39719530303948e-11	6.2841624840666e-11
FOXM1	1476.15764792169	3.76359742589773	0.182679011405679	20.6022432294635	2.62020385660503e-94	1.31265494744485e-91
RAD51AP1	318.452593632434	2.50657199669473	0.171630671272975	14.6044525614428	2.63087008257127e-48	1.31799845316096e-46
CUX2	121.600570044851	1.3236	0.392856941725637	3.3691733030223	0.00075394008653037	0.0014798554762538
KCNA1	2.43843104000448	-2.92059	0.484342073205081	-6.03002	1.63935303537588e-09	6.06393025467132e-09
CREBL2	943.988649767754	-1.12625	0.0941896621847326	-11.9572	5.95026088082421e-33	1.24338178705394e-31
CDKN1B	1302.58084506204	-1.2607	0.165990879965547	-7.59498	3.0782841707247e-14	1.75141281676235e-13
GPRC5D	22.0929176989539	2.36521847639826	0.278132557148125	8.50392525294555	1.83285573677784e-17	1.36889661258277e-16
SCNN1A	7596.58621413357	1.40382187525264	0.197205345063638	7.11857923931843	1.0904523959477e-12	5.4377894109306e-12
OAS3	2512.27363362029	1.82686063629967	0.213765477329846	8.54609761650508	1.27320340317746e-17	9.68685673336495e-17
OAS2	1701.6367891703	1.71377991075825	0.247770894997233	6.91679267162269	4.61983431114743e-12	2.16612245671223e-11
ART4	6.11535804400663	-3.513	0.318326735213286	-11.0358	2.56662282680304e-28	4.12051575925044e-27
MGP	4254.88447334137	-2.51304	0.247245746442667	-10.1641	2.86628628875054e-24	3.58754013514466e-23
RASAL1	625.172920795479	1.50271975540896	0.272281595453091	5.51899129615556	3.40951079442024e-08	1.10490996684994e-07
RERGL	32.9564193903064	-4.4185	0.386883286205715	-11.4208	3.29318332059241e-30	5.84929233797587e-29
VDR	630.58040515315	1.88581061864226	0.181710400692878	10.3781105068917	3.11886743720785e-25	4.1737282183676e-24
FZD10	1184.14471387259	1.69916142983268	0.301147073228077	5.64229767076567	1.67795667314237e-08	5.6213850274101e-08
STX2	338.514862075493	-1.3305	0.16215102065967	-8.20529	2.30033876883164e-16	1.569274401726e-15
GPR133	148.063441207805	-3.5975	0.331436989932007	-10.8542	1.90366643433627e-27	2.9080402497312e-26
IFNG	16.6491443483323	2.35068666545393	0.411931022192469	5.70650555265926	1.15319146717241e-08	3.92048980087255e-08
TIMELESS	1640.26686014797	1.90746213762012	0.127456713234267	14.9655682248308	1.23266549762256e-50	7.04205219080396e-49
GAPDH	116057.83284701	1.80086098703459	0.126167651154467	14.2735556266305	3.19846085821825e-46	1.4398969642366e-44
NOP2	1978.50230760789	1.14979746194412	0.103230913596636	11.1381118492938	8.18359372617714e-29	1.35730945859125e-27
ACRBP	95.8224662915379	1.01138019747723	0.178326175529447	5.67151846594851	1.41537341896248e-08	4.78187201447155e-08
CDCA3	726.963911684734	3.1353	0.162397009343864	19.3063611486172	4.74874904470198e-83	1.14544517080725e-80
CHPT1	431.546454080698	-1.39361	0.165145599943966	-8.43868	3.20944176479678e-17	2.34152625842418e-16
TPI1	23169.7192601178	1.73524510696422	0.120433232271537	14.408357844717	4.58482262878853e-47	2.1585123981029e-45
PTPN6	2061.7026051884	1.54051711892805	0.126636855933611	12.1648402242051	4.78380443560277e-34	1.07432150646905e-32
NT5DC3	531.525476708242	-1.27936	0.150271941989842	-8.51366	1.6852990557565e-17	1.26352160212473e-16
SLCO1B3	15.2042528186853	3.04912954312343	0.590159195641737	5.1666221006822	2.38362509291534e-07	7.04984363690282e-07
APOBEC1	1.67674505206527	3.19455398969515	0.654489253844989	4.88098768761718	1.05555832950034e-06	2.91828196430983e-06
HCFC2	235.168941978916	-1.53023	0.107790475939679	-14.1963	9.65339524878364e-46	4.24792874708862e-44
ST8SIA1	85.1898911968692	-2.20403	0.234092884073796	-9.41519	4.72237545961017e-21	4.59949011614474e-20
COX6A1	3519.03977450857	1.03729770264378	0.118820857165477	8.72992947020383	2.54831486567018e-18	2.04472180063507e-17
RFX4	7.22805049631237	2.26948775273768	0.510692600765974	4.44394093302652	8.8325863044932e-06	2.19947834842198e-05
COL12A1	6285.82760833004	-1.07197	0.237872723710027	-4.50649	6.59090870998055e-06	1.66847854853071e-05
FRK	724.006239808893	1.32219343600705	0.198447491024908	6.66268658363179	2.68866642436116e-11	1.18021039315139e-10
GCNT2	1092.68355555709	1.9008304498044	0.193839678147161	9.8061989576835	1.05882015158974e-22	1.16155127017183e-21
CEP85L	191.000946397741	-1.34633	0.178228695709691	-7.55395	4.22258575537318e-14	2.37139639231047e-13
ADTRP	31.1160662971554	2.05714096576709	0.290617630971637	7.07851398722555	1.45708420843316e-12	7.15828797193039e-12
FAM184A	58.9661450655073	-1.48751	0.289506517650656	-5.1381	2.77534588158596e-07	8.16883215342369e-07
SERINC1	3309.25661334058	-1.68093	0.102078026038135	-16.4671	6.31819281496984e-61	5.99246850577091e-59
FAM65B	230.179662384711	-2.80507	0.212784917396615	-13.1827	1.10402782726836e-39	3.43479230719256e-38
UST	174.98906028082	-2.42373	0.26489738167693	-9.14971	5.70882155724736e-20	5.17342094552407e-19
ULBP1	38.4809832627632	3.55777126156112	0.308536516173831	11.5311189277727	9.19409134087627e-31	1.69466185488718e-29
OPRM1	2.07216257540699	2.25750532202674	0.593430112051315	3.80416375270073	0.000142284037609146	0.000307142362922053
IL17A	0.96137264186954	2.43171510556471	0.826021959963087	2.94388675293012	0.00324118575009134	0.00582257145874261
MDGA1	159.897294348655	-1.65293	0.227841677526818	-7.25474	4.02430597697816e-13	2.08448807471366e-12
GLP1R	11.4565746808444	3.15214009601563	0.517108108030056	6.09570812576084	1.08954052992049e-09	4.0890209130977e-09
BMP5	29.1533626346685	4.41615806353482	0.639992094402215	6.9003322106029	5.18810674364711e-12	2.42268713091246e-11
BACH2	131.444391948632	-1.9705	0.24476699367029	-8.05052	8.24431044850468e-16	5.39803409996262e-15
RBM24	185.625103335946	-2.88337	0.286879962389377	-10.0508	9.11339972348406e-24	1.0903711193964e-22
CAP2	478.771611491341	-1.62281	0.142570035823378	-11.3825	5.10969999030038e-30	8.98589724666866e-29
TREML2	19.4095992663696	2.9884839265769	0.416776423430775	7.17047260489599	7.47393015562769e-13	3.7713235377235e-12
BAG2	664.947260296598	-1.89779	0.18037698065902	-10.5212	6.8955544704807e-26	9.65773069851268e-25
RAB23	301.247018556108	-2.54158	0.176910020792583	-14.3665	8.39503663413181e-47	3.90529108946827e-45
FHL5	29.7382185250503	-4.26121	0.264995526885512	-16.0803	3.50525371657167e-58	3.00375645238497e-56
PRDM13	7.49009165481152	5.47530718924747	0.619791493640186	8.83411154465781	1.00896934524906e-18	8.37435984174858e-18
E2F3	902.949236461679	1.45251262664799	0.103208176868161	14.073619656158	5.51716428319234e-45	2.31815818849488e-43
SIM1	10.7650771910221	4.28902667606206	0.609913393960616	7.03218968222727	2.03317135928942e-12	9.85220784171544e-12
BVES	142.476084829726	-1.61156	0.282874000592005	-5.69711	1.21854439728708e-08	4.1333195198255e-08
COL9A1	406.726415128124	4.26349295086529	0.480325075211452	8.87626561863002	6.91426117799309e-19	5.80786048562463e-18
GPLD1	33.3809653729741	-1.0464	0.187763618486423	-5.57298	2.5042035979797e-08	8.22304704156763e-08
VNN1	460.779225964543	1.62976292049209	0.409356429429876	3.98128086753618	6.85448959361389e-05	0.000154058458161772
GMNN	526.372389569822	1.07440079863616	0.139312439358644	7.71216700807484	1.23699108869932e-14	7.28181135613359e-14
EYA4	93.1549901908826	-1.3892	0.568326379751658	-2.44437	0.0145103711884167	0.023472729945296
SOBP	250.980210517833	-1.51711	0.262207491545402	-5.78593	7.21128795939039e-09	2.50300487032456e-08
NR2E1	2.45953492874396	3.60221656093498	0.596461464788948	6.03931146198958	1.54773238483395e-09	5.73915265418214e-09
PERP	7663.46638344749	1.10220255520909	0.157789392234381	6.98527663742993	2.84295232360874e-12	1.35841532156194e-11
KIAA1244	1084.00673304172	1.17292903189888	0.1876228859078	6.25152430751582	4.06465822316675e-10	1.59053259291472e-09
SLC16A10	157.869920990441	2.04739061486018	0.267814932718453	7.64479633035455	2.09276316750623e-14	1.20971617653067e-13
EPM2A	144.079549567606	-1.65086	0.105350373789815	-15.6702	2.41768218275591e-55	1.78926797298049e-53
UNC93A	52.2648419757925	2.0149663333938	0.358182443947355	5.62553069655741	1.84938513895002e-08	6.16188384120147e-08
PHF1	1593.40898683951	-1.17427	0.0967082800673599	-12.1424	6.29617575540158e-34	1.40588207896041e-32
QKI	1685.19497018717	-1.11881	0.128053340101742	-8.73706	2.39259885422602e-18	1.92452023111848e-17
PDE10A	82.336964734091	-2.02461	0.251299316061317	-8.05656	7.84688877056543e-16	5.14989965734993e-15
MDFI	653.004857256129	1.53319833795144	0.277679475915854	5.52146799072772	3.36179062711044e-08	1.08980695657016e-07
SMOC2	1808.16546448338	-2.9853	0.23198631248088	-12.8684	6.77570342021897e-38	1.91029860641036e-36
PRPH2	32.6906020001991	-1.58012	0.253526682261186	-6.23254	4.58922056273317e-10	1.7857835362414e-09
GLTSCR1L	623.198587736369	-1.15182	0.0944374366511225	-12.1966	3.23915281183653e-34	7.38466366833864e-33
SRF	2171.75511263681	-1.10527	0.0997209629702568	-11.0836	1.50664139058362e-28	2.4612675158213e-27
GMDS	1496.5869693547	1.73385455616066	0.158287776137372	10.9538120913134	6.37087393252727e-28	9.95793079149743e-27
TTK	542.710837714382	3.47273414097489	0.183296694831667	18.9459725073828	4.76701738250671e-80	1.0348665068824e-77
LAMA4	1443.1347239851	-2.52757	0.181533514331005	-13.9234	4.56464919351446e-44	1.79806685368721e-42
ENPP5	671.17767242534	1.08180112858955	0.182475737826146	5.92846556740733	3.05778513147254e-09	1.0988659637931e-08
MEP1A	11.5251318428827	2.75959198855595	0.465018831773482	5.93436609444709	2.94982965726199e-09	1.06198216037562e-08
TBX18	495.671132638971	2.89374051175546	0.423870848422853	6.82693920217099	8.67454352912443e-12	3.97567983748612e-11
PCDHB2	393.452929129979	1.53584	0.312938044143484	4.90781996314517	9.20943338718742e-07	2.56425694055676e-06
CEP72	223.246489975237	1.0495769467454	0.139267953441446	7.53638522581351	4.83177846175785e-14	2.70032287144808e-13
C7	726.32180503278	-6.65947	0.434131390537762	-15.3397	4.14794367385913e-53	2.74720418643592e-51
GHR	54.5759698501796	-3.04979	0.246785392122607	-12.3581	4.40653876280129e-35	1.05379381086428e-33
KIF20A	1129.90785757829	3.39088773902537	0.171550529357209	19.7661164423732	5.82943225360399e-87	1.72568859652901e-84
HBEGF	261.371000551307	-1.91427	0.15797805538713	-12.1173	8.55195108963689e-34	1.89013597725481e-32
SLC4A9	6.42051671033858	1.35639230421292	0.369145851015397	3.6744075559347	0.000238401938528613	0.000499988951800347
CDH9	1.44806562390692	2.99145167426367	0.839183549015918	3.56471677474093	0.000364249302213653	0.000747867051980911
SPARC	19934.3118332391	-1.15798	0.170230008109658	-6.80243	1.02871895254145e-11	4.67638689966378e-11
HMGCR	3275.54107486359	1.64615191536041	0.178345841482325	9.23011101171964	2.70351562704058e-20	2.50575371542309e-19
HAND1	4.20876746181914	3.43498597773747	0.793372936676324	4.32959812333359	1.49381699022491e-05	3.62831879102615e-05
PCDHB5	92.1157854938623	-1.77004	0.322058713307174	-5.496	3.88491755706103e-08	1.25294683443147e-07
PCDHB6	51.1011069753631	-1.01262	0.306602972697456	-3.30272	0.000957525174393383	0.00185541275982326
PCDHB7	83.1472043975773	-1.97078	0.24800314516498	-7.9466	1.91705521924799e-15	1.21608522317101e-14
PDE8B	250.445522992493	-2.77535	0.172717534277271	-16.0687	4.22556234771294e-58	3.60519812880417e-56
PCDHB15	77.9191458028053	-2.40029	0.221344655989071	-10.8441	2.12612892371438e-27	3.24027355004146e-26
HAVCR1	28.6788050656452	4.36559200836348	0.517374563996973	8.43797185280455	3.22891357031239e-17	2.35485305475041e-16
THBS4	751.987083995918	-1.74651	0.319707121044785	-5.46284	4.68570997953038e-08	1.50007212158061e-07
RASGRF2	173.599557802563	-1.83769	0.195387944063674	-9.40532	5.18713882603152e-21	5.02709912614107e-20
GABRG2	2.23917708907426	2.99831778640373	1.06458390849773	2.81642223076128	0.00485617983716455	0.00848658691042227
CDH6	1396.55992964349	1.21285835021374	0.334975842061768	3.6207337900806	0.000293768660820517	0.000610666251208774
LMNB1	2611.84807035714	2.6744465384691	0.142376959054528	18.7842650680918	1.01582897163413e-78	2.08918594187238e-76
NPR3	374.490452856091	-1.05332	0.264938297235105	-3.97571	7.0170968642229e-05	0.000157513831035371
SLC27A6	173.199501131959	-1.84101	0.312642954794649	-5.88855	3.89601372335764e-09	1.38677930637569e-08
IRX4	1.85488612804676	2.8730154730707	0.819424941165284	3.50613622888394	0.000454662451613252	0.000919014585104461
PDE4D	367.407647876838	-1.25283	0.239334383907398	-5.23463	1.65319454039018e-07	4.97767220375149e-07
PRLR	569.895318910892	-1.96746	0.280626261531383	-7.01096	2.36681606276255e-12	1.14123524763708e-11
SLC12A7	3583.39357100908	1.0246319475586	0.120677284266902	8.49067787515354	2.05435262132171e-17	1.52731893133119e-16
PCDH12	282.162804502589	-1.0193	0.13751681864497	-7.4122	1.24218343360927e-13	6.72106893543559e-13
NR3C1	480.574821078974	-2.41874	0.202352566388534	-11.9531	6.25434179786981e-33	1.30552703041432e-31
LIFR	833.397400497603	-3.17148	0.199744380382899	-15.8777	9.04767021280307e-57	7.09933255492957e-55
TRIM23	255.138459744906	-1.3159	0.101343681553676	-12.9845	1.49822576231917e-38	4.441932464976e-37
TTC33	232.435866100313	-1.0462	0.115416548126216	-9.06457	1.25093689374164e-19	1.11094568317837e-18
WWC1	2352.19218885443	1.09590931371781	0.130549521464016	8.39458698452512	4.67534782120893e-17	3.37073600482584e-16
H2AFY	7439.10005754021	1.07958116809012	0.0632296147050892	17.0739798609467	2.31842605526072e-65	2.55917560834372e-63
DPYSL3	3209.65261559726	-2.22394	0.251469058162146	-8.84379	9.25231512276753e-19	7.70552996029975e-18
SMAD5	1474.67663233838	-1.01529	0.103889259209395	-9.77281	1.47311350345508e-22	1.59987168596472e-21
PDGFRB	2841.7935698752	-1.71348	0.184325024794569	-9.29595	1.45897173543015e-20	1.37773754310461e-19
STC2	1815.34836522962	2.89004991353746	0.229012270927492	12.619629078533	1.64594699954351e-36	4.270718788457e-35
SMC4	1097.81626584333	1.65017465436868	0.181115791676141	9.11115833189965	8.15070316961514e-20	7.32176728864095e-19
KNG1	9.25936812581948	3.06221940913761	0.581824415462596	5.26313321984417	1.41620881392656e-07	4.29256714342183e-07
HRG	4.51331632817625	2.61014433532847	0.498898687698727	5.23181238934162	1.67856068722818e-07	5.05093465379088e-07
HGD	1606.4886580745	3.22122922445385	0.290443071749519	11.0907421721248	1.39128634964125e-28	2.28236378667428e-27
CLDN16	164.761551213501	1.23972579502547	0.459952664033027	2.69533343747837	0.00703182244254521	0.0119863677266139
AMOTL2	2011.6525814612	-1.15316	0.158849722963767	-7.25942	3.88760279865106e-13	2.01421329833053e-12
PCCB	1770.42417643496	1.52434030250835	0.111225085899275	13.7050044977155	9.47614390973152e-43	3.45419589008087e-41
RBP2	8.88162490604751	1.56141831671042	0.478400969307805	3.2638276610719	0.00109918003669468	0.00211375783040755
KAT2B	417.659382818623	-1.19935	0.153505554346843	-7.81309	5.58034709400269e-15	3.38493702336618e-14
BCHE	112.652418472255	-5.4141	0.41272329843322	-13.118	2.59700765605864e-39	8.01585080317122e-38
LRRC31	84.2307000219811	3.90654908649399	0.396472368435988	9.85326947727686	6.63497814271846e-23	7.42463934435471e-22
PFKFB4	726.743175715397	2.33783072650292	0.167396976566547	13.9657882385561	2.52100739163168e-44	1.01557613232371e-42
ECT2	1569.57678312438	2.75117314627813	0.171667525644234	16.0261711465435	8.38952443809748e-58	7.00489437912601e-56
GNAT1	2.82120503394982	2.02311970753523	0.445223469505645	4.54405449421076	5.51823819556222e-06	1.40935082176333e-05
HYAL1	138.899	-1.32297	0.233325349217893	-5.67008	1.42733128885643e-08	4.81900519535436e-08
CYB561D2	781.954628616262	1.39607853397564	0.127779914844437	10.9256492749683	8.69165453495265e-28	1.34668950280654e-26
MORC1	1.66258379148411	1.12369015437546	0.510520901448136	2.20106591363453	0.0277313579391494	0.0428380195615988
C3orf52	137.442692375699	1.45906479062574	0.178564030328502	8.17110135754392	3.05586757669546e-16	2.06236755486963e-15
ROPN1B	18.8314429127098	1.17290624275635	0.364355251377059	3.21912814025164	0.0012858101213225	0.00245525392400302
PODXL2	2825.60828731564	2.40004252424636	0.180911801123145	13.2663679723838	3.6274041213433e-40	1.14679970425251e-38
UPK1B	1650.56265508924	3.84698903915317	0.431795223244308	8.90929040448545	5.13602193901686e-19	4.36673614641041e-18
CSPG5	239.035	3.27970580520988	0.265230441937799	12.3654953829886	4.01726992252696e-35	9.61880143950144e-34
EFCC1	103.404361048073	-1.45387	0.210282460962185	-6.91388	4.7157451730749e-12	2.20897216954057e-11
KIAA1257	52.1183806646783	1.00244146253788	0.213636435827065	4.69227760076158	2.70180174363939e-06	7.17030731692834e-06
PLSCR4	236.586365920059	-3.48339	0.202424826213287	-17.2083	2.29960353555779e-66	2.64292081633695e-64
AADAC	22.8115309449658	1.32628539253399	0.430340961392448	3.08194085973724	0.00205655692070382	0.00380610108143519
ARHGEF26	165.572388864989	-1.65626	0.170384161049237	-9.72075	2.45960019157117e-22	2.63318731742014e-21
VIPR1	148.649039507285	1.58731760330778	0.256616881850624	6.18555409083238	6.18847101352584e-10	2.38246988497079e-09
ZBTB47	625.418819771391	-1.18667	0.131039404901677	-9.0558	1.35567204999814e-19	1.20122995523191e-18
TNNC1	595.078279700234	3.41425864442266	0.330010571551033	10.3459068852728	4.36761299578535e-25	5.79323983106953e-24
CLCN2	457.228247736097	1.19253654558734	0.144053889681245	8.27840572875968	1.24835266692192e-16	8.69529925359019e-16
FOXP1	1339.94364035681	-1.13936	0.136638222802761	-8.33855	7.52077147783721e-17	5.3336055584023e-16
SLC4A3	555.30112638241	-1.10661	0.224190074862721	-4.93602	7.97318672420903e-07	2.23404735720057e-06
RTKN	2122.72978846993	1.46290128055249	0.103064972234133	14.1939715195306	9.9840461187779e-46	4.37372854414086e-44
IL1A	24.6897639740805	1.21385149921601	0.358639618856583	3.38459956846378	0.000712821605470189	0.00140327087435688
CCL20	447.33902866332	2.9207281355153	0.377090327865425	7.74543370562832	9.52561423577019e-15	5.66549317925352e-14
ZAP70	283.674031219985	1.03281567782612	0.26850731535366	3.84650852609274	0.00011981296338111	0.000261495272401713
STEAP3	1632.06109543339	1.13188828415827	0.206820016430579	5.47281788142689	4.42935248628911e-08	1.42126275048639e-07
TFCP2L1	1242.33689628829	3.03414319431715	0.252992114068868	11.9930346662553	3.86481882773939e-33	8.20769894091001e-32
TP53I3	1544.25081745346	1.39557573432475	0.138603756901037	10.0688160662282	7.58860402899223e-24	9.14094608621764e-23
DNAJC27	151.385843043658	-1.15249	0.0922699100622655	-12.4904	8.42343306174949e-36	2.09385540916618e-34
POMC	78.8904104424585	1.42585477106566	0.332523427015174	4.28798290654147	1.80302964560846e-05	4.33837354875592e-05
OTOF	28.4928141021849	2.2407119097576	0.339973308094436	6.59084656474029	4.37325670949607e-11	1.88121289278147e-10
CENPA	321.367164508042	3.77138232337175	0.186476923778562	20.2243915598382	5.97226159113133e-91	2.16085272162081e-88
ITGB6	1172.63249488896	2.22777765222873	0.294284833857066	7.57014088368129	3.72819682756073e-14	2.10281494275062e-13
PSMD14	2236.87410455097	1.17862772543468	0.079245211799728	14.8731727591738	4.92241690237005e-50	2.73222106359392e-48
PPM1G	6157.63098746626	1.09677	0.0890257603927752	12.3197336605957	7.09281514488655e-35	1.67568829867948e-33
PDE1A	137.028674232514	-2.00178	0.219272090799852	-9.12921	6.90025337100426e-20	6.23576088634048e-19
MOGS	3274.47941023986	1.16197617008801	0.0839199892494652	13.8462383096101	1.34050543340375e-43	5.11538967926611e-42
GRB14	330.621873013503	2.57042069982213	0.329700781267828	7.79622265357654	6.378779643734e-15	3.85727628224311e-14
CLIP4	420.584466535589	-1.47026	0.19747360582668	-7.44537	9.6671783184881e-14	5.28476021227254e-13
TLX2	15.6394140807659	4.84520365098257	0.494301027107727	9.80213146497592	1.1023455781755e-22	1.20591421648336e-21
TACR1	145.156559598366	-1.64456	0.351146570684932	-4.6834	2.82157456122887e-06	7.46788455395418e-06
EFEMP1	842.883953096785	-3.01946	0.278680525841131	-10.8349	2.35322856461248e-27	3.57522392654733e-26
STAT1	6668.7176565665	1.3212193346378	0.186419097751724	7.08736041839137	1.36694055970115e-12	6.73575905559673e-12
IGFBP2	15406.1928936707	1.61159125716642	0.252591793780309	6.38022016886304	1.76833568707351e-10	7.12659708210444e-10
IGFBP5	15922.8958696192	-2.72166	0.262039056746555	-10.3864	2.85793254715548e-25	3.83241496954864e-24
EFHD1	888.087496346239	-1.41949	0.240529733182811	-5.90153	3.60152494069314e-09	1.28429630026031e-08
KCNJ13	7.84804121478806	1.32895570405438	0.393647837456512	3.37600153640168	0.00073547508534053	0.00144608153541142
EHBP1	902.362979698109	-1.56178	0.0928774309725712	-16.8155	1.87768416137395e-63	1.94106842036636e-61
OTX1	184.019097229749	5.96162542685216	0.275360838322009	21.6502297973127	6.04780235764833e-104	6.95070367433723e-101
ST3GAL5	385.533442855004	-1.3596	0.188986871595682	-7.19414	6.28552403038155e-13	3.1955911659015e-12
HSPE1	3076.16514581371	1.34169581410733	0.127962903010295	10.4850373236639	1.01205694171243e-25	1.39940329279388e-24
IL1R2	309.397824675285	2.13299637218808	0.27931748972086	7.63645833391858	2.23278468322136e-14	1.28684799825307e-13
SMYD1	2.06085380104055	1.78645458473852	0.529237400201743	3.37552596255958	0.000736747403377443	0.00144814532740077
WNT6	158.451192729792	1.07228165685547	0.379411252649812	2.82617252220813	0.00471078846452677	0.00824947432283983
SLC9A2	210.900554894145	2.78581760959474	0.304212963001044	9.15745858464677	5.31338641550182e-20	4.83300483175394e-19
MLPH	4170.00601169086	1.63640432747531	0.289264396323303	5.65712320034834	1.53931271432254e-08	5.18178701110162e-08
SLC5A7	3.4602183023578	-1.93496	0.525663713462181	-3.68099	0.000232330696629884	0.000487832041994053
PASK	764.152668040887	1.16576511516802	0.117492898010348	9.92200494591038	3.33978940930669e-23	3.84518594455122e-22
TPO	7.70517071229686	-1.4463	0.42569926619213	-3.39747	0.000680121459046499	0.0013426506079469
PROC	81.6030396152243	2.82866250716085	0.295074267622428	9.58627307610695	9.13243385654866e-22	9.32720819076047e-21
RMDN2	83.0510796421127	-1.14084	0.134449439738626	-8.48524	2.15264998293627e-17	1.59614707273658e-16
DLX2	15.1942703442294	5.37084187503766	0.582951880138516	9.21318218196926	3.16597046068442e-20	2.9163946657639e-19
SDC1	5909.05872388473	3.55177430634542	0.198549881791839	17.8885742680478	1.44765127755849e-71	2.09512671562502e-69
PLCL1	71.0844601233177	-3.42821	0.228530768269375	-15.0011	7.22124849607884e-51	4.14966920930554e-49
KYNU	181.107550041206	1.1308121489627	0.275560509170572	4.10367999524465	4.06629816482053e-05	9.39649125301756e-05
KISS1R	64.8857772342425	4.36315813421605	0.395504180031585	11.0318888004359	2.68172837966681e-28	4.2982452077055e-27
EPAS1	3554.05731644855	-1.38476	0.163907668989069	-8.4484	2.95325600889204e-17	2.1618851967678e-16
ARID3A	610.172265807697	1.31457439824227	0.179848697421976	7.30933510826553	2.68467474628324e-13	1.41307045239445e-12
CD207	86.783013249669	1.16724328287763	0.306974042985024	3.80241688035679	0.000143291348181237	0.000309248465786481
VAX2	260.566258587869	3.64408282249535	0.260945981543158	13.964893427158	2.55287036454887e-44	1.02629590910609e-42
PARD3B	432.169097587957	-1.24529	0.123373919086156	-10.0937	5.89301085730757e-24	7.15140659193015e-23
PRRX1	1945.12247142067	-1.31118	0.288507880849332	-4.54469	5.50151018598317e-06	1.40526220438932e-05
DHCR24	7658.65134489902	1.00707	0.188984413006857	5.32884499526138	9.88393040035124e-08	3.05412355151135e-07
TNR	4.98084400364182	1.26166724689048	0.412068435184441	3.06179056477782	0.00220017335510447	0.00405269982200727
TPSG1	4.61407923169917	-3.49304	0.292940443731024	-11.9241	8.86801140110639e-33	1.83541532579255e-31
ANGPTL1	215.79825005021	-3.5481	0.39345779966817	-9.01775	1.91996391963317e-19	1.68065658879e-18
QSOX1	11304.7615857932	1.04723948510543	0.161502347985017	6.48436074256076	8.91087842287198e-11	3.7058480763319e-10
KIAA1324	14045.6140515845	1.82463393353507	0.381404096883839	4.78399143701589	1.71848007976701e-06	4.64908111305565e-06
OPRD1	24.903755373917	1.71334852269583	0.242563887247027	7.06349383719659	1.62367405598028e-12	7.94672938520611e-12
RAP1A	1371.9536349966	-1.0629	0.0915185286807554	-11.614	3.49757480272104e-31	6.58339272596953e-30
DLGAP3	119.911729530919	2.47886831928187	0.372181742027257	6.6603705646053	2.73138025061645e-11	1.19842145377373e-10
LAMTOR2	2424.88717016191	1.69673550658791	0.139260282405051	12.1839154515916	3.78657054536481e-34	8.58260038460993e-33
MEF2D	1721.74792785465	-1.14768	0.108043686212908	-10.6224	2.34577965212794e-26	3.36998844435851e-25
FBXO2	670.844833077387	1.75875494929884	0.327150514331364	5.37598100034603	7.61668240303183e-08	2.3840874846273e-07
FBXO6	723.583350596531	1.27450737868688	0.162109479350449	7.86201635952235	3.77998650035521e-15	2.33123031073043e-14
C1orf21	808.304673299898	-1.79622	0.169113389515078	-10.6214	2.36936882848344e-26	3.39887872033109e-25
MAD2L2	1598.98989828439	1.23788367073509	0.135926413508366	9.10701341103876	8.4680928127868e-20	7.60338223236344e-19
LEPR	419.496037908641	-3.19913	0.21384354298292	-14.9602	1.33697222638504e-50	7.61567444872041e-49
IVNS1ABP	6803.37481151947	1.2218715687288	0.139557800791698	8.75530827941714	2.03546354622615e-18	1.64742695800193e-17
PRG4	18.1532668452031	-1.22774	0.238805413714927	-5.14115	2.73056970998246e-07	8.04309829543756e-07
NCF2	263.274703535214	1.28566578610052	0.20676570838545	6.21798361120789	5.03584142058812e-10	1.95412650795334e-09
PRAMEF1	0.744179424254133	2.43137664632579	1.10376404826321	2.20280471188712	0.0276085159282454	0.0426752519150363
PRAMEF12	1.81287124396102	3.17668414128996	0.852899201623597	3.72457159678747	0.000195647181904352	0.000414953825450199
RGS2	818.422398072933	-3.54701	0.231227305095101	-15.3399	4.13708452454757e-53	2.74720418643592e-51
RPE65	2.83435844891032	-2.44631	0.485983958910835	-5.03374	4.81013861432753e-07	1.37720527911388e-06
AGMAT	214.550311480342	2.33765041934355	0.175257596097294	13.3383686151088	1.38456372849658e-40	4.4566072697473e-39
OLFML3	1493.92098547872	-2.2001	0.245743642967411	-8.95283	3.46475701359541e-19	2.98739728736219e-18
TNNI3K	4.7167743440555	-1.42968	0.318136795213993	-4.49393	6.99201404591751e-06	1.76361955111201e-05
TTF2	730.264953928851	1.13446737086098	0.113888488605612	9.96121192537347	2.2529931662456e-23	2.63271414366665e-22
HAO2	2.50227666200691	1.22740551467621	0.480174246563697	2.55616689870391	0.0105832344100899	0.0175129358773893
MRPS15	2665.6854208514	1.1877073182139	0.125637189656395	9.45346932275519	3.27782471353682e-21	3.21981595038122e-20
NID1	1887.31076449763	-1.58058	0.199974343218133	-7.90391	2.70286652323789e-15	1.69312619849381e-14
NT5C1A	0.476145785673391	-2.68923	0.492472778379821	-5.46067	4.74337153170211e-08	1.51704031734156e-07
MYCL	398.179248693632	1.74478806680572	0.211391859401397	8.25380916628708	1.53424270414675e-16	1.06260311781706e-15
SIPA1L2	1580.28444459728	1.41379006907822	0.187758589994123	7.52982896347097	5.08068294429013e-14	2.83537227550816e-13
KCNQ4	146.446674119452	-1.33922	0.222413369230115	-6.02131	1.73008047652058e-09	6.38261184861386e-09
RIMS3	124.049231996626	-1.98905	0.234970207247053	-8.4651	2.55927320891144e-17	1.88477497006075e-16
AKT3	418.723028984525	-3.18525	0.196116966858456	-16.2416	2.56277628575717e-59	2.27597832141471e-57
PADI2	881.752427962275	2.18661423598492	0.284098347008548	7.69668060025401	1.39646377898688e-14	8.18114222304221e-14
MFAP2	3463.42717523569	1.40778873930894	0.240803158155579	5.84622207653685	5.02862616197455e-09	1.76961991989659e-08
ACTL8	55.8580235738258	6.52356860297168	0.545874833839303	11.9506674398038	6.44058963319533e-33	1.34296947975849e-31
RGS4	185.455681306561	-1.23791	0.236166454691048	-5.24169	1.59109596237752e-07	4.79883187911887e-07
PLA2G2D	137.064288708714	2.50916804029353	0.404177406728016	6.20808585172113	5.36338502470256e-10	2.0750458735176e-09
GPR89A	173.17312639371	1.12506031433134	0.11421028509355	9.8507793182532	6.80145308679284e-23	7.59353088055763e-22
GALE	2171.10948485608	2.01745331244439	0.138532079715348	14.5630767731907	4.82369591884669e-48	2.37393881265558e-46
CR2	78.4580889970381	1.81487724506316	0.352748621156899	5.14495914714271	2.6757903437094e-07	7.8864974710204e-07
SLC2A1	7443.96968153628	2.03941033776424	0.191962459510669	10.6240060841213	2.30453895892476e-26	3.3156172444383e-25
CDC20	2678.65927333318	4.26041705303395	0.184829608603733	23.0505116859718	1.45362255993918e-117	9.46695919203054e-114
MPL	8.65463949867637	-1.57005	0.182383716269551	-8.60851	7.40137338506239e-18	5.75668921963969e-17
ARTN	194.481177895085	2.32340635763959	0.187366430101749	12.4003342347819	2.60235838668251e-35	6.33976036895297e-34
ATP6V0B	5391.36900438964	1.51064484055565	0.108894229353476	13.8725885616218	9.28639879348347e-44	3.56459056241807e-42
PTCH2	243.692368193387	-1.30617	0.216623237297151	-6.02968	1.64288953521303e-09	6.07586139295705e-09
PIK3R3	3135.53357668537	1.15389473528974	0.160753710672066	7.17802861573541	7.07237600721852e-13	3.57608908977835e-12
TSPAN1	6213.22829475598	1.66168334854652	0.27696058925704	5.99971047506819	1.97669658678579e-09	7.24455034939425e-09
CCDC181	48.1434309654108	-2.23313	0.31631900338033	-7.05974	1.66817274009123e-12	8.15226588191657e-12
FAAH	1280.18711330116	1.2454926676717	0.169130286435621	7.36410192355346	1.7834339807791e-13	9.52041888427922e-13
FMO6P	51.3091759479905	5.46640029101749	0.555704990617071	9.83687457070961	7.80993770442306e-23	8.64046222361369e-22
DARS2	848.324946125009	1.48337307528633	0.111920635572669	13.2537942417526	4.2895580558704e-40	1.34958752488882e-38
HSD11B1	38.0728508440594	-1.39044	0.292994530334956	-4.74562	2.07871942545576e-06	5.58575438516775e-06
IRF6	2676.9656071951	1.07218139215475	0.160171343123448	6.69396517033886	2.17203135596471e-11	9.59899313115551e-11
STMN1	9727.31554448294	1.37379660605475	0.149138504970286	9.21154873001082	3.21452932334502e-20	2.95694321654967e-19
MAN1C1	349.945731008111	-1.98509	0.196288883035601	-10.1131	4.83292676518063e-24	5.92010803373662e-23
NEK2	677.417227869555	3.70181060049621	0.17021302768299	21.7481038372138	7.19944102011412e-105	1.00473341893564e-101
RPS6KA1	2790.67986872763	1.69656719756594	0.115877972679879	14.6409810107123	1.53832510040318e-48	7.78647559888016e-47
CENPF	2862.04053261172	3.43383471484025	0.170237227450886	20.1708801668009	1.76470012944489e-90	6.26885656892621e-88
CD3EAP	233.322339180739	1.03584068430077	0.133428180262946	7.76328270579304	8.27588558429678e-15	4.95538622574289e-14
MUC5B	12476.0253618592	4.28231553568245	0.50598954687614	8.46324901793023	2.60029662872789e-17	1.91426509163849e-16
TREH	31.9475819287312	2.37982883185982	0.337743905282653	7.04625248490622	1.83800618233767e-12	8.93752234706653e-12
MMP8	3.72315275635306	1.72603550499671	0.469876528940852	3.67338098135559	0.000239362192510674	0.000501895097367843
SLC8A2	55.8840766967236	-3.59618	0.315506889467956	-11.3981	4.27361709177467e-30	7.53591432663299e-29
KPTN	427.835600905514	1.17613011761382	0.134555100368823	8.74088098028226	2.31299593310741e-18	1.86202367289051e-17
KIF14	306.659598190884	3.45560045111719	0.182499294513567	18.9348701885546	5.88605719285151e-80	1.26375588388937e-77
TNNT2	139.858969293593	1.57321257590406	0.341844228296844	4.60213291809026	4.1818617487978e-06	1.0842133433537e-05
CRYGD	1.06325498121713	-6.77035	1.13457353746058	-5.96731	2.41201355664969e-09	8.7676131850831e-09
MREG	644.212609175682	1.7758107667362	0.131174857185716	13.5377373746405	9.36286071490893e-42	3.23772694952019e-40
NRP2	2101.18305585184	-1.3416	0.216562108896135	-6.19498	5.82908386991612e-10	2.24987437081037e-09
KLF7	470.13612442925	-1.71492	0.149553306734208	-11.4669	1.93407414946599e-30	3.47315631730392e-29
ATP10B	112.240189262706	2.12175276714439	0.376227505400735	5.63954718006176	1.70497932670447e-08	5.70604420780267e-08
FILIP1	327.865660474053	-2.14315	0.232487490865415	-9.21834	3.01726589952129e-20	2.78203592000221e-19
CNR1	41.4331017323298	-1.20707	0.396445587116155	-3.04474	0.00232882200469481	0.00427636506839542
SGIP1	145.457886092484	-1.33644	0.250391307792939	-5.3374	9.42888695616041e-08	2.92415227538829e-07
FBXO30	486.556296277836	-1.0964	0.113652812674344	-9.64691	5.06573442520099e-22	5.29274434222336e-21
MYB	412.718842030074	1.08264680545223	0.214173009573586	5.05501046844213	4.3036716164451e-07	1.237456012393e-06
SGK1	1370.04263724588	-1.10357	0.207235530024789	-5.32518	1.00854377250573e-07	3.1119596063198e-07
CTGF	5622.20171856212	-2.27482	0.21222842021579	-10.7187	8.31502261495451e-27	1.22057785012007e-25
TCF21	42.3775455815957	-3.84051	0.400513916227278	-9.58894	8.89904745862038e-22	9.11266191019523e-21
SLC16A7	80.8666173127505	-2.6	0.246719000299914	-10.5383	5.75208876126999e-26	8.07358550414461e-25
VAMP8	3643.14974838866	1.60548191809581	0.141190319455202	11.371048130571	5.82834667436821e-30	1.02037847064342e-28
GHRH	1.74037033665341	2.92725552056009	0.726388617255471	4.02987526376748	5.58064585732934e-05	0.000126784486930815
RPN2	14162.9563024342	1.22290898221965	0.104441791374904	11.7090004501157	1.14622907165028e-31	2.223934816475e-30
CASQ2	63.0569466310827	-4.48155	0.312994204577797	-14.3183	1.68141152614196e-46	7.65767328619153e-45
PKD2	988.334162198611	-2.23835	0.127981754870607	-17.4896	1.72026909144806e-68	2.27098766950759e-66
ABCG2	242.932865551988	-3.65285	0.248020677970977	-14.728	4.26192191847611e-49	2.25052514711314e-47
SPP1	9802.02622218424	2.74862526988208	0.289268894291703	9.50197316103515	2.05950269565807e-21	2.05194103354245e-20
FAM47E-STBD1	55.3429188931624	-1.05579	0.137271131682832	-7.69127	1.45681207183958e-14	8.52702044925157e-14
UCHL3	288.450682605464	1.34133865825199	0.115334125805086	11.6300240617321	2.90015813320976e-31	5.50129025307304e-30
PCDH17	324.598835862598	-1.20584	0.175894223806918	-6.8555	7.10646613077455e-12	3.28319071324363e-11
CCND2	1641.52831303945	-2.13921	0.256639073910776	-8.33547	7.7193300980921e-17	5.47243365226863e-16
GDA	1340.27178198498	2.54268392357326	0.345121142720293	7.36751131365488	1.73842686987862e-13	9.28523351112314e-13
KLF9	764.927710501524	-2.70003	0.147490849504855	-18.3064	7.35673200736317e-75	1.24987678225967e-72
C2orf40	168.742685850732	-1.71345	0.398279858047751	-4.30213	1.69161233986699e-05	4.08487478634549e-05
CPSF3	1770.64384280198	1.07187491050839	0.0841402919546546	12.7391394254497	3.5832547126038e-37	9.68321308089254e-36
CTNNAL1	1136.08418794277	-1.05372	0.12606045703463	-8.35883	6.33436719657959e-17	4.53170510021135e-16
WDR34	4820.6610245808	1.3258160061492	0.148779062427348	8.91130771036167	5.04341288086614e-19	4.29173348721091e-18
NEK6	1830.15147503698	1.71151938752207	0.126867305548119	13.4906261319857	1.77585957055293e-41	6.07648761636832e-40
BSPRY	917.442013245514	2.34693066655256	0.169103195929469	13.8786890079324	8.52896524238255e-44	3.28029375798564e-42
HDHD3	1455.12342904052	1.1585715493705	0.13607394885381	8.51427888386782	1.67630151618422e-17	1.25822431898607e-16
NR4A3	183.654292328804	-3.09389	0.299770001235709	-10.3209	5.66999322118034e-25	7.44491448625145e-24
GALNT12	579.196020378523	1.07151224553846	0.207035583027882	5.17549799830381	2.27303867893623e-07	6.73704940974758e-07
CSF3R	299.976653444339	1.04028881010989	0.265116048286054	3.92389980476564	8.71269832965354e-05	0.000193353816407055
ONECUT2	138.475607065175	4.01643433963166	0.334076364761629	12.0225037245526	2.70644483939925e-33	5.80444777960291e-32
VSX2	3.01795544732521	2.89093568990874	0.696084767427501	4.15313741254917	3.27947671196378e-05	7.65707648163818e-05
NEK9	1882.42814014814	-1.07873	0.103007191635358	-10.4724	1.15714081182939e-25	1.59212797052977e-24
LTBP2	2087.38910064038	-1.23649	0.200231207366842	-6.17533	6.60264420834142e-10	2.53343406407256e-09
PPP4R4	29.5511997875015	-2.16266	0.332729279083714	-6.49977	8.04421438088966e-11	3.36116040577037e-10
TGFB3	532.013183373766	-1.41261	0.178399083147873	-7.91824	2.4090093874592e-15	1.51731867866466e-14
SLIRP	1671.0923118294	1.13611994468235	0.133141502229034	8.53317655022373	1.42383148791095e-17	1.07741361776933e-16
ESRRB	17.2124974316839	1.86974238242459	0.36761393386492	5.08615754241684	3.65390571120589e-07	1.06099507643466e-06
CNRIP1	200.525923040674	-3.05618	0.174994739817528	-17.4644	2.6731506412616e-68	3.4588090880112e-66
BCL11A	516.205087595922	1.0457670938737	0.251637692109589	4.15584440115697	3.24088341793822e-05	7.57330226284858e-05
EPCAM	15575.9114738603	2.2795090327149	0.154244300600085	14.778562474247	2.01419333366372e-49	1.08710799318016e-47
ELOVL3	37.2469689051904	2.62571728319241	0.359376080735302	7.30632177250099	2.74554253527745e-13	1.44277595627356e-12
NKX2-3	2.75723941106832	2.65669	0.689177588292008	3.85487079133855	0.000115790766890394	0.000253027625937201
PPP1R3C	112.056267360166	-3.24428	0.23595963982457	-13.7493	5.14190590275431e-43	1.90269995318208e-41
CNNM1	30.4776860875843	-2.2134	0.356462438337728	-6.20934	5.32069862551366e-10	2.05893859665846e-09
MXI1	1222.3351703022	-1.10044	0.114651033632326	-9.59813	8.14058619686453e-22	8.3666898008595e-21
HELLS	698.839176425625	1.56965014563306	0.148328446319842	10.5822597389607	3.60165242127493e-26	5.13268307854628e-25
PRLHR	21.3734891833036	-5.03146	0.597500524643677	-8.42084	3.73786941411636e-17	2.71387932415479e-16
CFAP58	61.894829059584	-1.77557	0.317078121183725	-5.5998	2.1459721133258e-08	7.10885099188869e-08
GOT1	1522.25290653815	1.09286725365164	0.104729296381734	10.4351627616038	1.71319904201331e-25	2.33420382725635e-24
CPN1	9.07610467295843	3.8364504784889	0.621890743477824	6.16901042301123	6.8718698715756e-10	2.63311617083436e-09
HOXB8	1829.70384090581	2.54104320316542	0.295810679775321	8.59009960389341	8.6893964082842e-18	6.715721005738e-17
HOXB5	1593.56116158404	1.84583339202842	0.291140061784256	6.34001854885996	2.29737501297252e-10	9.19420585896294e-10
CRHR1	20.5971155049219	-1.76452	0.477757113995163	-3.69334	0.000221325110752131	0.000465975217012406
HOXB1	8.24088576505669	1.81782229734075	0.430521343731415	4.22237439283571	2.41742121903175e-05	5.74104482526345e-05
DUSP1	4315.8492938308	-3.12917	0.215338068616319	-14.5314	7.66058481712221e-48	3.74181265392334e-46
TEK	279.598504419557	-2.53488	0.203426459470593	-12.4609	1.21986162625357e-35	3.01691853844839e-34
MOB3B	587.573563350059	-1.46139	0.152327468086253	-9.59374	8.49450558877352e-22	8.71668330847988e-21
INSL6	4.42697088775139	2.93808450821489	0.821985491344063	3.57437514305843	0.000351065287225858	0.000721859985457673
INSL4	7.98282292312535	5.15242666545004	0.768554188165729	6.70405124945983	2.02719112013725e-11	9.00165002391853e-11
MTHFD1L	1147.4108328829	1.05840254475231	0.124423815717474	8.50643053059555	1.79369996003283e-17	1.34221791723943e-16
MYCT1	140.271895081488	-3.14404	0.181029767998908	-17.3675	1.45398788713192e-67	1.83277518314732e-65
PCDHB10	100.358835111378	-1.00649	0.196919386775536	-5.11119	3.20133744397167e-07	9.35922953468779e-07
PCDHB12	55.6973892136782	-1.52276	0.200691334914968	-7.58759	3.25905312438681e-14	1.85102848675202e-13
SLC25A2	2.29332174960283	1.50861197338524	0.336145611568745	4.48797164521875	7.19044960735786e-06	1.81039954160513e-05
CENPL	257.675	1.43472935416735	0.116101998336261	12.357490609352	4.43795128556521e-35	1.06000846231507e-33
TNFSF18	8.55090863972702	2.03372976270521	0.364035963917825	5.58661770891485	2.31534634180425e-08	7.63497667952261e-08
TP53AIP1	69.7801813760509	1.10118249998685	0.338419187273916	3.25390090572953	0.00113831979895045	0.00218300866037435
TEX11	4.83614721625783	1.1579400077242	0.322790643071766	3.58727872872931	0.000334147079838447	0.000689248906871155
MASTL	482.342149936594	1.17825152460741	0.122300087831679	9.63410203130045	5.73915773282667e-22	5.96762446960977e-21
PLXDC2	1105.22387187497	-1.34537	0.207010446110497	-6.49904	8.08368265231754e-11	3.37692947746376e-10
IQSEC3	124.58936387348	-2.22259	0.314375100269654	-7.06986	1.55092209816435e-12	7.6020862905005e-12
ENOX1	57.7228512313788	-2.23392	0.234977643555741	-9.50694	1.96347278930318e-21	1.95926104991857e-20
TNFSF11	40.478057855302	3.77260678800915	0.371500597645593	10.1550490414235	3.14651949469088e-24	3.92822350717383e-23
PROSER1	1780.23348398895	1.10769032848075	0.088550647953291	12.5091160153344	6.65608144225748e-36	1.66299896699267e-34
SMAD9	484.25028769254	-1.03191	0.238951665292329	-4.31848	1.57108849699605e-05	3.80701067274076e-05
MYOT	8.32510969496612	-1.55459	0.333992621859865	-4.65455	3.24686680251266e-06	8.52307988546182e-06
EGR1	7321.63893913972	-2.65131	0.227343900266903	-11.6621	1.99040326963448e-31	3.80513689648909e-30
PLS1	848.517293064043	2.2121064619739	0.181799496931496	12.1678359913584	4.61146505901116e-34	1.03920189530519e-32
GLT8D2	196.851383117231	-2.54101	0.189083977847549	-13.4385	3.59527451699748e-41	1.19871115210063e-39
SOCS2	390.605357981692	-3.09944	0.188783056695988	-16.418	1.42213700204176e-60	1.31064682763641e-58
ADRA1A	3.85031717884036	-2.99809	0.500549562651482	-5.9896	2.10352858704003e-09	7.70071979269031e-09
EPHX2	549.207753937781	-1.29392	0.193739683092538	-6.67866	2.41130158392063e-11	1.06060356476005e-10
NPPB	4.14420919224142	2.36999039795511	0.560515255933109	4.22823531182877	2.35531388377457e-05	5.60035568470093e-05
TNFRSF8	46.1726140931438	-1.21881	0.211722430591174	-5.75664	8.58043176707703e-09	2.95930231006445e-08
RDH10	4522.42241642101	2.83394012011322	0.238225837602335	11.8960233223898	1.24122193857655e-32	2.5420329387745e-31
EPX	7.18351591973364	-1.29491	0.19874660644609	-6.51538	7.25077635455951e-11	3.04657351430933e-10
TBX2	651.835651560566	-1.86374	0.229019549781481	-8.13792	4.02134465804754e-16	2.69256449379482e-15
SLC35B1	1797.6562765652	1.01293801821133	0.0828313489429729	12.228920947656	2.17812780531899e-34	5.02435195517384e-33
FAM117A	588.98833704223	-1.11297	0.110312069389107	-10.0893	6.15994636069619e-24	7.46144029728965e-23
NCAPH	606.218450735033	3.69132335988796	0.161153820135394	22.9055901795357	4.08683457628989e-116	1.9962143487888e-112
MND1	196.49112403791	3.18365047710773	0.183347293682499	17.3640440126749	1.54450957085274e-67	1.93439923046929e-65
TSHZ3	302.177748009047	-3.33538	0.211507286033543	-15.7696	5.03913339322477e-56	3.81606931150487e-54
IAPP	0.587824198710377	2.07077374451863	0.956810640941508	2.16424614851793	0.0304454632433054	0.0467166779900809
KCNJ8	152.984007646762	-2.53507	0.180172354072804	-14.0702	5.78660680822835e-45	2.42615287165591e-43
BCL2L14	74.4722743471045	2.29305798520535	0.233870319181571	9.80482685117931	1.0733092082421e-22	1.17546610485617e-21
PDZRN3	1268.16879480463	-1.76567	0.223436253849052	-7.90235	2.73684552500832e-15	1.71331265195811e-14
CSTA	76.0032968423534	1.46717581026999	0.271183074217411	5.41027796260519	6.2926999934449e-08	1.98910811311966e-07
POPDC2	74.8566481982555	-2.14334	0.152371377425656	-14.0665	6.09773611445683e-45	2.55112565747875e-43
CD80	15.579193428849	1.7820855168315	0.259754491244877	6.86065333573571	6.85463225911788e-12	3.17134276766861e-11
KIF18A	271.752221537118	2.97540197565915	0.16583292095873	17.9421670827328	5.52575173179698e-72	8.05687592058578e-70
GJA8	1.18034767659918	1.8468353510727	0.785862220262553	2.35007524659435	0.0187696162348818	0.0298559604328845
CRY2	1098.36993739997	-1.36675	0.114615532074383	-11.9246	8.80683008480711e-33	1.82468553761359e-31
DEPDC7	65.0042776492675	1.19129913893227	0.276618158333432	4.30665559379618	1.65741359528618e-05	4.00526243966622e-05
GJB6	125.53397358628	1.38963972429429	0.384076454982164	3.61813307290294	0.000296735821212583	0.000616637361715747
GHSR	0.798187280124014	1.55566145308215	0.547200476309351	2.84294608728134	0.00446986307331745	0.00785056432563632
SLITRK3	32.3699699649885	-7.03524	0.644802988430357	-10.9107	1.02488275550649e-27	1.58418981622514e-26
CSMD2	65.2055404761955	1.00185227024893	0.255514834770138	3.92091625971618	8.8212915816755e-05	0.000195475099152519
RASL11A	193.734403578475	-1.42407	0.218120012960856	-6.52884	6.62801773803888e-11	2.79935604335935e-10
UBL3	1216.17393484414	-1.43248	0.112361482981756	-12.7489	3.16211341387896e-37	8.58074609449544e-36
XPNPEP2	16.3890900733532	-2.09696	0.391725607441212	-5.35312	8.64490689815841e-08	2.69022307308624e-07
PAEP	757.24775337953	-6.71963	0.515773322803099	-13.0283	8.45178155557026e-39	2.54438995427938e-37
TBX22	2.09265322670647	1.80507835692075	0.549830108302988	3.28297474012837	0.00102717869261345	0.00198330045422291
FMOD	3355.65306276803	-1.32573	0.25726937403992	-5.15307	2.5625480221057e-07	7.56300049182797e-07
MYOG	1.29433073249765	2.64257354624968	0.636703713270926	4.15039757295278	3.3189826863704e-05	7.744689325965e-05
PLG	36.9280776247845	-1.39507	0.489114654086043	-2.85224	0.0043411705888372	0.00764606427158579
PRM2	1.22078438900773	2.05571601240761	0.736105612029037	2.79269167197508	0.00522714894111929	0.00909502502552219
LDB3	100.583814957578	-2.7031	0.27566288860018	-9.80582	1.0628469994035e-22	1.16531451595654e-21
PTGFR	72.0458324373505	-5.43841	0.390254669482072	-13.9355	3.85274564353348e-44	1.52997854437718e-42
CCDC18	172.436543824012	1.36575766204874	0.147883087642525	9.23538779059144	2.5735209712394e-20	2.3898028866956e-19
SEPT7	3071.77959939862	-1.01627	0.0968791569247317	-10.49	9.59959162484615e-26	1.33207969578298e-24
WIPF3	274.702196909042	-2.53694	0.205840434885541	-12.3248	6.66182748551035e-35	1.57768224741698e-33
NXPH1	3.94217567546061	3.95311923209797	0.524078960755323	7.54298403126234	4.59337421145722e-14	2.57371222665475e-13
NPY	10.4557945898366	1.31743013749446	0.603599117516825	2.18262435988028	0.0290634843565531	0.0447472306822958
FAM126A	363.21697432526	-1.03375	0.173441274160552	-5.96021	2.5191342510778e-09	9.13998978599037e-09
GLIPR2	1085.89480071398	-1.15815	0.189538150620781	-6.11039	9.9390950502895e-10	3.74089846065414e-09
RECK	221.11513237172	-2.58271	0.162293830499743	-15.9138	5.08196151331024e-57	4.00368403415546e-55
SPINK4	15.0119087398524	3.21705178378879	0.462467501150532	6.95627644274542	3.49383968916843e-12	1.65645813751451e-11
KIAA1045	28.263606146956	-1.10266	0.346945899948464	-3.1782	0.00148192282739972	0.0027993626802413
CALD1	5091.48084595589	-2.98039	0.160689595058151	-18.5475	8.54044139639666e-77	1.63591317649802e-74
NUDT10	62.9913291159027	-2.58472	0.28911079903514	-8.94024	3.88336530701214e-19	3.33948905670789e-18
SFTPA1	1.79439549428591	2.90552938137773	0.703592896812476	4.12956042413277	3.63457473981112e-05	8.45183542804448e-05
NEUROG3	2.88352447021191	3.67929245463975	0.721662024983538	5.09835951908884	3.42609650910758e-07	9.98345616628545e-07
EGR2	217.182701599168	-1.66725	0.215300852491657	-7.7438	9.64922463695667e-15	5.73203256177742e-14
ZWINT	1605.2912370445	3.24635542275803	0.147401553539837	22.0238887908373	1.70028524320616e-107	3.02001573470563e-104
CIT	898.225827135781	2.50979472615941	0.139612954585951	17.9768040408763	2.96074376614278e-72	4.34939937615771e-70
HVCN1	130.302481862438	-1.67393	0.168403428061016	-9.93999	2.78858992563486e-23	3.23152253659869e-22
MED13L	1588.35083122278	-1.24833	0.12271170057355	-10.1728	2.62161257660532e-24	3.29395926184661e-23
RNF11	1915.28008850698	-1.05522	0.0959861892482302	-10.9934	4.10973363111194e-28	6.52282499469253e-27
RASSF8	398.430968402697	-2.70034	0.205865159035817	-13.117	2.63038641148659e-39	8.10607093180206e-38
SSPN	403.660099050445	-2.79014	0.199476105675636	-13.9873	1.86293640117926e-44	7.59875812238841e-43
NECAB1	61.0930638286946	-3.63083	0.305002202617255	-11.9043	1.12424746871123e-32	2.31216284670316e-31
DDX39A	3786.48570480705	1.74486641941711	0.128412175184094	13.5880138850981	4.71707612126286e-42	1.66058077940962e-40
CD97	2820.79849843731	-1.1523	0.167579190512972	-6.87613	6.15012415053532e-12	2.85486162160036e-11
GIPC1	6996.28678419895	1.60420396547552	0.124253864445006	12.9106967629609	3.91740199572147e-38	1.12390896024091e-36
ATP7B	752.197355434899	1.40599355561194	0.19280585753146	7.29227614561722	3.04761683134591e-13	1.59294643260665e-12
CENPK	226.754897329596	2.19807336592266	0.162952911123221	13.4890094983362	1.8152282600482e-41	6.20033736797581e-40
MMP19	218.41275011374	-1.91653	0.200543238489074	-9.55669	1.21577488196147e-21	1.23389672540175e-20
SPATS2	1587.15263952094	1.03655783322514	0.108000833212493	9.59768366958517	8.17611443604033e-22	8.39437329749638e-21
ORMDL2	1156.28858010035	1.35066113784347	0.116530738844686	11.5905996240498	4.59901575801825e-31	8.59861912728809e-30
NR4A1	2519.69175154218	-2.82544	0.246066825312418	-11.4824	1.61705634142222e-30	2.9199673566273e-29
PDE1B	101.342119430654	-2.25219	0.228040444723008	-9.87629	5.27503931689306e-23	5.9574403568472e-22
HOXC13	20.5212492171922	5.79614559821736	0.733764330989553	7.89919236112321	2.80716372265572e-15	1.75508367402392e-14
LRP1	7016.18992023506	-1.62498	0.169464932744067	-9.58888	8.90446525735774e-22	9.11343332625749e-21
HOXC11	67.448723828981	2.91573699047507	0.51455945092504	5.66647252369645	1.45767192936824e-08	4.91712606284473e-08
NFE2	161.986547571073	2.81688330936663	0.286376637258412	9.83628879902245	7.85552697324999e-23	8.68598109809611e-22
HOXC12	10.985409744447	5.69994289923853	1.02436722850333	5.56435498973012	2.63123824911405e-08	8.61413084973028e-08
DBH	49.8674736525932	1.86995068436969	0.410720986433097	4.55284912662792	5.29242291968436e-06	1.35486581505232e-05
STIL	524.465095828307	2.67749882553426	0.13423320010781	19.9466214273653	1.60365608053496e-88	5.05358588733744e-86
HJURP	727.870321362246	3.61142616812991	0.174265475515922	20.7237042072625	2.11751076386019e-95	1.1820550086943e-92
IL13RA2	38.9874324142468	2.08166490800995	0.383968534712299	5.42144660257047	5.9118657006487e-08	1.87388111711996e-07
COL10A1	78.632306175001	2.09005380692318	0.404573312989271	5.1660693867334	2.39068072214612e-07	7.06964128186635e-07
PLP1	23.8306856557928	-4.38578	0.487927747896816	-8.98858	2.50450551815125e-19	2.17286984074774e-18
H2BFWT	3.60373702880012	3.73271111986166	0.750816566744203	4.97153537254509	6.64247417558816e-07	1.87490119102343e-06
RAB9B	54.6129378160886	-2.92347	0.221951554591253	-13.1716	1.2779276203234e-39	3.96949918058484e-38
NRK	31.9603204043506	-4.36609	0.379364572410353	-11.5089	1.1892781578621e-30	2.17566635283799e-29
MAGEA9B	3.33089424618849	4.55878590081913	1.35609507884816	3.36170079216811	0.000774640129127074	0.00151774156065832
KCNJ2	153.389460990437	-1.17801	0.21927146840368	-5.37238	7.77035819378132e-08	2.42829907853646e-07
RAP2C	748.025856711226	-1.59324	0.12067870304416	-13.2023	8.50929372716352e-40	2.65582397510097e-38
PFKFB2	1150.91993101016	1.55286223982725	0.187860917877573	8.26602072092092	1.38504490022326e-16	9.61656263701566e-16
C4BPA	817.295973132674	1.68888911027835	0.4798258935578	3.51979568621364	0.000431879345360053	0.00087622623568481
C4BPB	65.887793281569	1.44442230760785	0.406500259098009	3.55331214502276	0.000380412785451235	0.000778517335513378
GPR83	54.3624284898357	2.67480190410258	0.356426040600194	7.50450752587669	6.16599686463073e-14	3.422478600601e-13
CKS2	1472.13549248016	2.72279175171611	0.143907687253776	18.9204051824874	7.74567620920223e-80	1.64494588886297e-77
DAW1	12.0610972305909	-5.87579	0.416752324119053	-14.099	3.85210199321552e-45	1.63613845094445e-43
CHPF	8297.17575125559	1.04912257088972	0.161055961708416	6.51402506160627	7.31632822428788e-11	3.07147444877818e-10
MOGAT1	20.8677846266666	2.68534918909995	0.324802187063409	8.26764503459366	1.36630977726696e-16	9.49322917078304e-16
FAM124B	34.5790512735786	-1.63498	0.256706140905434	-6.36907	1.9017479473171e-10	7.64848731878992e-10
SLC12A4	1234.00363004055	-1.04855	0.129366025494451	-8.10528	5.262357086566e-16	3.49952119664148e-15
CTCFL	182.751169191674	5.71511758594984	0.656658728221877	8.70332996475267	3.22285118220238e-18	2.57432814382135e-17
PI3	1578.21299485753	5.68249611185721	0.425616103690889	13.3512244075807	1.16517854071436e-40	3.75664328852758e-39
SNX21	446.814563242029	-1.35172	0.129117283299544	-10.4689	1.19999145875761e-25	1.6476059818135e-24
SLPI	31395.1784118162	2.59325944832677	0.329149765043809	7.87866	3.30907669743089e-15	2.0550775751559e-14
KCNS1	59.473767948778	3.47921528012716	0.355614769827409	9.78366360265559	1.32331844732158e-22	1.44280110623711e-21
SLC12A5	103.785954881806	2.49292069972158	0.286885156130379	8.68961201529937	3.63679353453241e-18	2.8919687455309e-17
ARHGAP40	159.68424668855	3.00127130199317	0.346332683863315	8.66586216615255	4.48108825434933e-18	3.54746767882809e-17
SEMG2	1.68765237765381	3.65235560530422	0.74157707789639	4.92511933576042	8.43088857992686e-07	2.35654794098156e-06
MATN4	27.6765607018222	1.98236208299855	0.323740464214918	6.1233064819557	9.16531551523976e-10	3.45899042952974e-09
ATP5E	7968.3035915301	1.02999466117121	0.135891417620633	7.57954166058251	3.46777838656447e-14	1.96273042053003e-13
GDAP1L1	8.4688565727013	-1.92625	0.338135798022798	-5.69666	1.22176022291375e-08	4.14350828593799e-08
GTSF1L	2.51345788025039	3.08191328300518	0.48831027914322	6.31138318122782	2.76552512828e-10	1.0988983110908e-09
EDN3	698.135	1.23675611839451	0.523519838131436	2.36238634778154	0.018157708031138	0.028953341998888
PTGIS	685.374112912079	-4.817	0.33609294377026	-14.3324	1.37383719951849e-46	6.30094629206389e-45
RBPJL	8.27623183493411	1.97504686208511	0.427165554437366	4.62360984299521	3.77118893926729e-06	9.82944096790346e-06
PCK1	182.451415053145	1.26717747658427	0.47458223724364	2.67009040191644	0.00758308274905688	0.0128576126660656
ZBP1	78.5054602845331	1.74311682261151	0.29356466318327	5.93776104967817	2.88940748460756e-09	1.04157275708971e-08
MAGEA10	18.5846946479628	6.62488563806389	0.904342682716995	7.32563635961555	2.37767721277916e-13	1.25554209143998e-12
IL9R	6.7779607079525	1.24562250394017	0.281313508714112	4.42788015987546	9.51637476135035e-06	2.36089266881806e-05
XG	255.05152597462	2.80318149339827	0.355944387746978	7.87533555773018	3.39829561922338e-15	2.10646890255033e-14
IL17C	14.3204177507002	2.75194854206568	0.396997351163357	6.93190655806996	4.15206197771998e-12	1.95618487872421e-11
LYPD3	372.838998896207	1.59694458787904	0.321083746634511	4.9736076790484	6.57182425437175e-07	1.85603212318467e-06
NDP	259.624113077735	-1.71578	0.304408017777975	-5.63646	1.73581077708829e-08	5.80525007921105e-08
CRISP2	24.1022528047859	-4.39332	0.714344598577708	-6.15014	7.74137269291746e-10	2.94721238648132e-09
GRM4	61.0589495889316	1.55751218320574	0.308161403429085	5.05420914454058	4.32177818480066e-07	1.24229663343586e-06
TRERF1	336.499231259151	-1.22819	0.155565693323868	-7.89499	2.90328619698323e-15	1.81170251410598e-14
PACSIN1	648.287034380959	2.73612241051806	0.227642790016807	12.0193677573362	2.81114128009275e-33	6.02237700991801e-32
SLC17A1	1.10581499787465	2.26858105096103	0.837955974346534	2.70727952352168	0.00678371132125044	0.0115907434888143
HIST1H1D	8.38592451158663	2.72373308422547	0.345896726604082	7.87441127577681	3.42351047761784e-15	2.12075293949579e-14
HIST1H2BJ	116.502798189146	2.81543581227986	0.258971104368482	10.8716214465142	1.57378725224341e-27	2.41165924190837e-26
OR2B6	15.1617319369402	4.97641986407727	0.436427357870038	11.4026304133738	4.05673569309464e-30	7.16641066651745e-29
SPDEF	4145.47669114573	2.19668253031747	0.346307003693353	6.3431651883731	2.25091847984179e-10	9.01197648753052e-10
DNAH8	6.53693108068404	1.57612873875662	0.336218891243066	4.68780541429235	2.76150397903952e-06	7.31880965036274e-06
TREM1	72.5097671433116	1.39332775702432	0.273439319627807	5.09556474511731	3.47703160405396e-07	1.01243283874823e-06
CPNE5	168.964383570568	-1.91198	0.229158499296035	-8.3435	7.21212759143236e-17	5.11843621073031e-16
ATXN1	1147.11048314853	-1.0256	0.125204255244048	-8.19143	2.58138731709729e-16	1.75304641645627e-15
RUNX2	321.933883442088	1.19043417349319	0.271372287169231	4.38671975650493	1.15072897187366e-05	2.82911068987889e-05
OPN5	4.40190890588428	2.9421101142334	0.660653078808911	4.45333596195105	8.45463060026564e-06	2.11047109579648e-05
RAB17	1027.14080716792	1.35150930245402	0.174182020249975	7.75917801684942	8.54815939895926e-15	5.10745988797756e-14
CXCL6	48.1725617360402	1.84443056523934	0.410515954024403	4.49295708767922	7.02409426841404e-06	1.77102534283486e-05
EREG	61.5931768927556	3.66898443263767	0.45611989919831	8.04390345408387	8.70210890656588e-16	5.68254691900014e-15
SCGB1D2	2412.26580300368	2.0492447553099	0.441326367396638	4.64337711657314	3.42759888484456e-06	8.96978663435481e-06
SCGB2A1	14029.3230863872	2.80005457499514	0.391461346829284	7.15282517079839	8.50098471122753e-13	4.27301876223214e-12
AHNAK	13869.983366254	-2.3012	0.149671883329136	-15.375	2.40874351422081e-53	1.62282864761539e-51
MT1G	719.284328034606	4.1816971737354	0.339873328345626	12.3036932438633	8.65254539960257e-35	2.03433732872966e-33
PIWIL1	33.0552270424109	1.38815850069995	0.394934907576336	3.51490454267235	0.000439912083648321	0.000891135540727931
SOX21	41.5734537118625	3.59776742676254	0.636409009588433	5.65323144794764	1.57459049077797e-08	5.29233597261656e-08
C17orf53	288.945041907049	2.2558728669637	0.143224974730294	15.7505551752529	6.80809915114421e-56	5.13577765309095e-54
TMEM255A	28.8364139541936	-3.17028	0.275845137765578	-11.493	1.43086028524856e-30	2.60299331966354e-29
AMELX	1.34482167474016	2.98903560617283	0.869985182180463	3.43573162784376	0.000590956054200254	0.00117697241457335
PTGER2	142.071907434051	-1.59291	0.234261917031318	-6.79968	1.04855016621209e-11	4.76431933661671e-11
MYH2	3.50939200855891	-3.4561	0.604838841776438	-5.71409	1.10291389832487e-08	3.75937399606967e-08
SLC25A35	1644.25364985979	1.44015612137124	0.313516137259744	4.59356297879523	4.35741433021625e-06	1.12702093174166e-05
C1orf61	9.07470887124934	1.02456666681107	0.327874939885422	3.12487031539865	0.00177883463773255	0.00332201024202051
BARHL1	1.25871901139059	1.38148843961443	0.601890405261646	2.29524914758175	0.0217188500686805	0.0342046503822247
KIR2DL1	3.43419	-2.1081	0.490286809445806	-4.29973	1.71008546129657e-05	4.12744283419547e-05
PPP1R12C	2249.7447410728	-1.23947	0.0966057548592416	-12.8301	1.11161781014435e-37	3.09825802776039e-36
MBOAT7	4081.87969169506	1.01213792351343	0.0902312349698672	11.2171569396278	3.35896012717432e-29	5.65265830876244e-28
SRMS	59.4698527611711	3.14433540206456	0.328411239167595	9.57438426904733	1.02466026373287e-21	1.04378583069932e-20
IL37	2.44247262303279	2.27696477771691	0.472308487197623	4.82092708354018	1.42892584566869e-06	3.8916020591964e-06
PAX8	12345.5959213059	1.62787158619963	0.216026693384688	7.53551128656501	4.86425114594183e-14	2.7169164919786e-13
PSD4	2419.78034591957	1.49234786276603	0.134714973938925	11.0778172546922	1.6074353470529e-28	2.61935544709921e-27
TNFSF9	91.8680034909092	1.59300666374759	0.314852222217494	5.0595376222156	4.20274352106243e-07	1.21039509013145e-06
GRIA3	17.7973148034788	-2.7994	0.334545724850655	-8.36775	5.8728354062993e-17	4.21076910709269e-16
CD70	30.4946681487769	1.71555466464496	0.30560636420366	5.61360909192877	1.98149579070472e-08	6.58297309280543e-08
FOSB	1521.14546570677	-3.25452	0.352590858244542	-9.23032	2.69836993303337e-20	2.50335953236496e-19
SDCBP2	319.330031716529	1.02780116410133	0.242079476715778	4.24571788589932	2.17894649580916e-05	5.19680867127922e-05
TGM3	300.201474509393	1.95488949381463	0.37877289289741	5.1611124514766	2.45486656304662e-07	7.25505716363708e-07
GNRH2	9.0923207387931	1.02970247073005	0.230815014655954	4.46115895997882	8.15175937634706e-06	2.03929673105082e-05
DEFB126	10.2687415788594	5.51699838443001	0.767630405194812	7.18705036576799	6.62059933151535e-13	3.35808073050745e-12
FOXA2	1209.72021140399	1.36733	0.334946909309383	4.08223139757658	4.46053511842277e-05	0.000102372765351514
CD93	1229.87899465523	-1.86888	0.164553766299805	-11.3573	6.82295412983279e-30	1.1881183403625e-28
PAX1	2.72171567463263	2.13766674865832	0.611222921453208	3.4973602488204	0.000469886832590109	0.000948806214876555
NKX2-2	14.7471218600323	6.54060530308557	0.873637274899868	7.48663717883973	7.06606855780418e-14	3.90542708578156e-13
CSTL1	4.20650155890052	3.34032329466987	0.540716912727092	6.17758242075884	6.50905973823427e-10	2.49948917385262e-09
CST11	0.776545333465769	1.79668442458666	0.680019092997555	2.64210879236757	0.00823915859447641	0.0138868772100483
SNRPB	7236.96347336315	1.07489552802854	0.118928986049882	9.03812908635823	1.59376095666175e-19	1.40645445217964e-18
OVOL2	475.840028543124	1.55825297196989	0.176583933004908	8.82443235606592	1.1001640830834e-18	9.08111780958325e-18
PCSK2	27.8044646081391	-2.23531	0.619403567393061	-3.60882	0.000307595863658818	0.000637780747550247
GFRA4	5.33147783633753	3.49361340315278	0.865296842259718	4.03747388471824	5.40298572765899e-05	0.000122905501393645
DSTN	8535.75166549676	-1.65294	0.0913373540955116	-18.097	3.36207074982121e-73	5.21334431031801e-71
MGME1	739.607333806366	1.10382865768579	0.0968015674946824	11.4030039621665	4.03936237421218e-30	7.1421775626568e-29
LRRN4	77.7713862700295	1.40197340849017	0.364287932383863	3.84853102137036	0.000118828251208098	0.000259404063922214
TCF15	52.3474103748577	1.13303969574311	0.32302106936022	3.50763403138756	0.000452110540943579	0.000913950931086979
OTOR	1.38588194737274	2.73501374751935	0.874816290342504	3.12638639416345	0.0017696886461797	0.00330587788211673
MCM8	499.929070437706	1.22250952421634	0.138358479300038	8.83581209045574	9.93736960996786e-19	8.25494589453878e-18
FAM110A	877.213427027559	2.41078320753246	0.12793622866281	18.8436319620328	3.31423396203572e-79	6.88867054789936e-77
MRPS26	3061.40348294268	1.08130830985396	0.121607010527633	8.89182543968753	6.01130779740436e-19	5.07997109626671e-18
NCLN	4154.06778626852	1.2242652301753	0.132036614041344	9.27216468753094	1.82405742648803e-20	1.71586104952928e-19
CHURC1-FNTB	0.506748443020303	-1.38209	0.360390884652347	-3.83497	0.000125578980680748	0.000273020466732079
GDF5	233.013304377106	2.83828073087013	0.337636929816188	8.40631009296083	4.23111548452497e-17	3.061760530987e-16
MMP24	104.863771575239	-1.20978	0.194138359627167	-6.23155	4.61838648386975e-10	1.79617646663973e-09
ROMO1	3836.09113248931	1.63496966617028	0.17174265480772	9.5198811733798	1.73377195130315e-21	1.73715058382364e-20
FAM83C	13.2334433452607	3.15416844466674	0.471760267704925	6.68595611074141	2.29421782074551e-11	1.01206655637222e-10
BPIFB1	109.462369026239	2.55581234106664	0.462119933428185	5.5306256151009	3.19090700329683e-08	1.03664684121073e-07
GRPR	17.1036905581711	1.18970573363128	0.283449877321842	4.19723495692478	2.70193579212704e-05	6.37719515662939e-05
ST3GAL3	344.369632564782	-1.05688	0.131867586172695	-8.01472	1.10390058035205e-15	7.15356866962468e-15
F10	151.530229875204	-3.0943	0.284040612915856	-10.8939	1.23306191178011e-27	1.90146516435357e-26
SLURP1	19.1168529264814	5.53557587118454	0.588903454817092	9.39980199794182	5.46658455486537e-21	5.29267240004755e-20
IGFLR1	71.0401623865344	1.44515648060777	0.180547655687882	8.00429379767774	1.2015421030764e-15	7.76570612302569e-15
KIRREL2	27.9908079522075	2.1647280085225	0.402536147627343	5.37772327102048	7.54336392061335e-08	2.36265220072048e-07
FFAR2	26.4438963541391	1.35570994758914	0.326963273728833	4.1463676703748	3.37791255644588e-05	7.87662194876183e-05
FFAR1	2.45135664490855	-2.09022	0.525372243074267	-3.97855	6.93354086983785e-05	0.000155727694579712
COX6B1	8043.9977206094	1.22827168348422	0.142939482673426	8.59294899150054	8.47651735677141e-18	6.55638147730007e-17
KRT36	10.7637034496077	1.64482434083322	0.427711535486158	3.84563941901551	0.000120238473273165	0.000262248190534841
THRA	1739.60085613338	-1.54757	0.151990517510097	-10.182	2.38532055602822e-24	3.00867611515038e-23
CCR7	121.270364273617	1.08338119916286	0.277997647682574	3.89708764874116	9.73563916805043e-05	0.000214616854412016
NR1D1	709.705702928506	-1.20609	0.144713519290597	-8.33431	7.79500465938345e-17	5.51807250126934e-16
BCL2L12	829.673988008886	1.47007966339474	0.127154231096431	11.5613900592884	6.46536227839648e-31	1.20190531108763e-29
RRAS	1365.86434530354	-1.27382	0.164445748505845	-7.74615	9.47234078247966e-15	5.63552357515492e-14
PRRG2	432.005487221156	1.83636636177446	0.145126208506167	12.6535818766079	1.06888235074227e-36	2.80319776762449e-35
SBDS	1159.35590583976	-1.29875	0.108200537452333	-12.0031	3.42050602571983e-33	7.28787859656641e-32
PRKCG	87.1570856089606	1.3420948730303	0.42340766896803	3.16974625495419	0.00152572112212446	0.00287514846489851
IFI6	14036.2721487897	3.03961310339027	0.291613957288194	10.4234143374225	1.93865954221204e-25	2.63404242946723e-24
DACH2	11.6539933992258	-2.8058	0.4748070177992	-5.90934	3.4348269970317e-09	1.22684807771638e-08
SIX1	453.713083560428	4.49783991288346	0.345508458289672	13.0180312665819	9.66302420970418e-39	2.90009473132412e-37
RHOJ	311.724386663214	-2.57801	0.172994916635162	-14.9022	3.18665264984733e-50	1.78397763532141e-48
DLGAP5	661.48991928149	3.72906102359378	0.187528142074196	19.8853408472333	5.45106272700235e-88	1.69052164381225e-85
PZP	166.946817144176	1.19272149478319	0.4429472929992	2.69269394719011	0.00708772983868045	0.0120785055026724
OMG	383.345086644727	1.08922036313227	0.447083150999524	2.43628139574742	0.0148391357453283	0.0239648730527546
AVPR2	66.2369021866032	-1.52106	0.374548768869679	-4.06103	4.88559164680987e-05	0.000111616802613858
ARMCX1	379.665161474566	-2.33549	0.23589971630583	-9.90033	4.14895894817676e-23	4.74603980851742e-22
TMEM35	117.422767935658	-1.76069	0.258508974778073	-6.81094	9.69634690698316e-12	4.41807896148874e-11
RGS13	6.37489954317428	-2.19016	0.431360095120858	-5.07734	3.82757258938651e-07	1.10839059213626e-06
OMD	39.2806073185515	-4.55697	0.438658128497577	-10.3884	2.79937304940461e-25	3.75646639005956e-24
FGD3	358.500716822097	1.15968734191369	0.156785959362145	7.39662752093147	1.39686658374956e-13	7.52052337098341e-13
EDN2	290.235741161827	2.20518683148164	0.310058076946983	7.1121734779343	1.14229550648593e-12	5.67900100947649e-12
MASP1	378.332862948287	-4.83318	0.324419397937602	-14.8979	3.39922672508759e-50	1.89754547870747e-48
HRASLS	67.969578414826	2.08341113059788	0.319839666017525	6.51392354344106	7.32127727880713e-11	3.07289184690298e-10
TSPAN8	554.028425319286	1.01802374186702	0.38373255661207	2.65295118781434	0.00797914087226724	0.0134800219941511
BEST3	20.9784854215717	4.73424023619135	0.55228047957233	8.5721665191886	1.01556097925786e-17	7.79341335928521e-17
RAB3IP	816.364836326622	1.20087823676093	0.114609809438951	10.4779708005762	1.09058589107773e-25	1.50585633497361e-24
PTPRB	536.71119917744	-2.08438	0.178872180722604	-11.6529	2.21740332791313e-31	4.23082287312176e-30
TAS2R3	0.616680787956842	-1.04929	0.470434928354757	-2.23048	0.025715747304464	0.0399613672818435
FGFRL1	3814.77362653943	1.29054960496205	0.241838168056916	5.33641821442481	9.48006030880831e-08	2.9381570163943e-07
AUNIP	193.064869909012	3.32461711936618	0.169514774227999	19.6125507909685	1.20817929608247e-85	3.32470522350132e-83
PLA2G5	16.2454484861904	-4.0363	0.33044559846628	-12.2147	2.59407295702139e-34	5.94173475196764e-33
EMR2	108.867310885726	1.13991796847058	0.214859752649784	5.30540482529836	1.12423214143461e-07	3.44769228996224e-07
KLF2	564.611698002035	-3.36635	0.203438769535991	-16.5472	1.67636073864868e-61	1.6134352764393e-59
SYNGR3	122.801891362359	2.81373666742705	0.284238192738544	9.89922093268889	4.1953033474018e-23	4.79624557059896e-22
PKMYT1	793.689437665301	3.98912087505806	0.17936015793759	22.2408416725753	1.38337037693972e-109	3.00314338051647e-106
CHTF18	1544.99389833978	1.78636379547949	0.16164748781471	11.0509839628756	2.16825207294165e-28	3.49532252484604e-27
GNG13	4.00521221464157	3.81977067658551	0.548271364143681	6.96693448973289	3.2392140814141e-12	1.53984829008926e-11
MACF1	5061.16500011911	-1.33367	0.112825514017804	-11.8207	3.05271363412923e-32	6.06754007971688e-31
SMARCA4	10057.5467870697	1.52364302909208	0.114733292158596	13.2798684708354	3.02925787429132e-40	9.59248628004925e-39
IL17B	14.6438063618097	-1.25525	0.289469386086552	-4.33638	1.44848588439899e-05	3.52215522207686e-05
TUBA4A	1950.61267595633	1.34394194880253	0.235814992187522	5.69913700708993	1.20415425775132e-08	4.08521720575538e-08
VIL1	276.451176880996	6.49503709076259	0.47699054353999	13.6166999088905	3.18644192376873e-42	1.13400186350808e-40
PNKD	4079.82662032055	1.16653075834791	0.132754472264062	8.78712964206258	1.53429687844628e-18	1.25637436760618e-17
ECHS1	7210.69060590586	1.22553821916381	0.12618516397414	9.71222115632363	2.67444450526132e-22	2.85693257210474e-21
ZNF835	37.8542160165809	-2.7339	0.288636970664987	-9.47175	2.75203799022995e-21	2.71425130000569e-20
GNG11	872.195208183286	-2.31728	0.197812541001597	-11.7145	1.07397973584887e-31	2.09206541166653e-30
SHFM1	4776.54852095503	1.02515761111124	0.125404372691421	8.1748155116873	2.96318929743593e-16	2.00328001706932e-15
GNGT1	23.9454460259149	3.72730537448178	0.324354168784702	11.4914674549963	1.45617059849319e-30	2.64411349008922e-29
POR	5786.62379711593	1.11246868444357	0.130043990715421	8.55455664136006	1.18322613149786e-17	9.04455092222429e-17
FGL2	472.586518654187	-1.82424	0.25276464564257	-7.21714	5.30904364891648e-13	2.7210937778733e-12
STEAP4	221.408032780674	-2.44759	0.282826070941238	-8.65406	4.97009502651865e-18	3.9155530898436e-17
SGCE	497.806433010424	-2.05381	0.208469213661679	-9.85187	6.72775100407334e-23	7.51983976645223e-22
ZFP36	5191.56561622057	-2.0646	0.225891330467535	-9.1398	6.25669256206467e-20	5.66203146260396e-19
SRD5A3	1754.66200652205	1.71798599904585	0.201774703848903	8.51437750260482	1.67487566499497e-17	1.25763723069453e-16
KDR	649.575365208961	-2.48166	0.168540504985766	-14.7244	4.49445510914987e-49	2.36055548178952e-47
ADM2	436.440768935635	3.94313542099847	0.239499986292261	16.4640319276957	6.65182866425867e-61	6.27842649479642e-59
VPREB3	35.0749022886649	1.78972751930567	0.302241416363108	5.92151645145653	3.18986388018741e-09	1.14376143312721e-08
SDF2L1	2190.00908488225	2.13296372754248	0.179554050885049	11.8792292183261	1.51760248705746e-32	3.08221594512773e-31
GAL3ST1	286.438633087272	1.30592240200451	0.285382286632508	4.57604575747958	4.7384694688436e-06	1.22121377763179e-05
RFPL2	5.45206252164402	2.02890654561429	0.389912244334252	5.2034953379792	1.95574661242846e-07	5.84450555424095e-07
GNAZ	263.65645016564	-1.65664	0.202263239368036	-8.1905	2.60137843662392e-16	1.76539534195061e-15
APOL3	527.352934183653	-1.58866	0.223517140232038	-7.10754	1.18128963034518e-12	5.85639096617209e-12
MCHR1	17.1329497581036	-2.67715	0.31322069046317	-8.54718	1.26132090904942e-17	9.60019007440887e-17
BAIAP2L2	485.104504080467	2.45631458045443	0.330151494491847	7.43996202178356	1.00714250613546e-13	5.49498751322941e-13
GALR3	3.33228637589244	2.22235130254028	0.400828656156736	5.54439226937724	2.94976878370219e-08	9.61183830820103e-08
IGLL1	5.41237427271494	2.43625499216459	0.449130119215019	5.42438569121712	5.81541910934575e-08	1.84510650468329e-07
C22orf23	57.842845716833	-1.51545	0.179421821291902	-8.44631	3.00649201785806e-17	2.20003149980939e-16
APOBEC3A	31.376471009356	1.85686941179083	0.334729748794818	5.54736894009696	2.90000387933403e-08	9.45908659520844e-08
KRT17	4291.45511158863	3.64392005435547	0.367070094740357	9.92704147400772	3.1753724996045e-23	3.6602022358273e-22
RNF112	22.270877538134	-1.60755	0.236917481980071	-6.78528	1.15861273262738e-11	5.24489702735723e-11
CPA4	81.8500323814492	4.20443244605684	0.388880703512393	10.8116252827208	3.03249066911513e-27	4.57166687447311e-26
DOCK4	284.574378109237	-1.4869	0.185788769734537	-8.00319	1.21236720856791e-15	7.83307887599198e-15
CDHR3	554.169477463201	-1.25693	0.374348774889092	-3.35764	0.000786104108392331	0.00153896814326346
VGF	71.1180407247179	1.89451983476396	0.363663536978017	5.20954025390367	1.89309133940639e-07	5.66419886513356e-07
FOXP2	72.8619960869643	-3.95418	0.366961153461346	-10.7755	4.49507802092144e-27	6.69907203453571e-26
STRIP2	108.783	2.53911809167529	0.267066129387204	9.50745082314036	1.95391829383734e-21	1.9507233329072e-20
FLNC	1273.71679689665	-4.34186	0.30046492074281	-14.4505	2.48998191281022e-47	1.18656747835332e-45
CCDC136	57.3899189482477	-2.14984	0.229971099866243	-9.34832	8.90527141180449e-21	8.50812678942964e-20
FEZF1	9.48270327225833	3.60182676995031	0.665880396669122	5.40911969772264	6.33352902349147e-08	2.00071932192363e-07
OPN1SW	34.7117069245331	-1.27082	0.142180892293845	-8.93804	3.96127733692148e-19	3.40199721357239e-18
MRPS12	1506.49770401972	1.32691857864468	0.134023871962674	9.90061366839359	4.1372848260304e-23	4.73545816818875e-22
HOXD3	38.5844514030742	-1.83903	0.277361647135879	-6.63043	3.34713281158505e-11	1.45486720517795e-10
GAD1	1010.4353451834	4.36706089155497	0.375127668436126	11.6415323608649	2.53421088796796e-31	4.81647979855233e-30
HOXD9	549.769374983652	-1.37877	0.216295694731534	-6.37447	1.83602334086717e-10	7.39328607458011e-10
HOXD10	329.868519953322	-1.95252	0.243722222429339	-8.01123	1.13565744805799e-15	7.35204612993938e-15
HOXD11	100.008065388265	-1.49046	0.37205246754879	-4.00605	6.17415609967754e-05	0.000139570359684716
HOXD13	20.3717947400323	3.74765640323898	0.634114669129149	5.91006104366859	3.41980977075573e-09	1.221950316405e-08
TWSG1	1760.65512706549	-1.11859	0.14638003841529	-7.64169	2.14380912962603e-14	1.23812423217953e-13
CGNL1	1179.29903531653	-1.49889	0.192724562946527	-7.77736	7.40534791017102e-15	4.45460860433871e-14
TMOD2	148.011423779992	-2.59414	0.189620530260221	-13.6807	1.32415517065805e-42	4.79987824198831e-41
TTBK2	292.333841813672	-1.26333	0.113614967857846	-11.1194	1.00988343491678e-28	1.66647825603074e-27
DLL4	424.138727924335	-1.05338	0.148913863293366	-7.07373	1.50823497759558e-12	7.40027498550036e-12
ALDH1A2	756.536983405093	-3.5505	0.294744354465229	-12.046	2.03482984232628e-33	4.41738949548566e-32
FAM63B	557.53752968843	-1.40868	0.140530626909893	-10.024	1.19524777800672e-23	1.422213829884e-22
KNSTRN	715.203009267282	1.81958890873482	0.124338163376079	14.6341948387255	1.69975954907584e-48	8.58137004388727e-47
CHAC1	344.110016617802	1.52379580750232	0.210235956676753	7.24802660586369	4.22887557599988e-13	2.18523594297502e-12
CLN6	2056.76348637723	1.13358809047542	0.123032595321954	9.21372167683714	3.15009235292842e-20	2.90313699959979e-19
CALML4	220.550057545376	1.29940836830564	0.201844350998501	6.43767517831248	1.21317271710422e-10	4.97961524092065e-10
ISLR	4142.17436776081	-1.80536	0.232637060168932	-7.76043	8.4638762006719e-15	5.06329495433948e-14
ACKR4	11.7263994987957	-3.03075	0.338028313075125	-8.96595	3.07612760847218e-19	2.65582771605521e-18
PALLD	5923.98044227572	-2.21758	0.179087153364491	-12.3827	3.24296757085017e-35	7.84172034644438e-34
MYOD1	8.52111100987954	5.50195936912498	0.753342429298857	7.30339770487334	2.80590221207577e-13	1.47132896992851e-12
TPH1	183.489693615351	1.9009352508905	0.440507974562938	4.31532539853918	1.59367973848662e-05	3.85888148848079e-05
CSRP3	2.0640238397616	2.50226060777345	0.525560906276741	4.76112393043147	1.92517775006204e-06	5.18600894536221e-06
E2F8	237.89607891861	2.86115230194525	0.188877617392022	15.148180824448	7.78929582798799e-52	4.75585193397592e-50
SOX15	59.1820855195636	-2.56774	0.22648600044166	-11.3373	8.57293472885357e-30	1.48520812491399e-28
FAM64A	366.673048123982	3.04353990300574	0.1926685009646	15.7967695174259	3.27473442148711e-56	2.48956268976712e-54
AIPL1	3.50819821891845	1.68950407847257	0.461839019308199	3.65820991262999	0.000253982994594834	0.000531013349212826
TXNDC17	1625.47788096375	1.6686655402685	0.113043124579298	14.7613182710459	2.60145704889444e-49	1.4002002154628e-47
ATP1B2	203.184962274246	-2.69709	0.265070204538085	-10.175	2.56392830154588e-24	3.22355412841721e-23
MPDU1	2171.79913349912	1.11072134419175	0.111497219295751	9.96187484501751	2.23801800696031e-23	2.61678012088513e-22
AP1M2	4470.73517145365	1.9989813940613	0.156077396753871	12.8076290073804	1.48606200036022e-37	4.12424422770426e-36
KLK14	207.942241361533	2.7354510645538	0.3596155214602	7.60659899619082	2.81402699646508e-14	1.60855644988106e-13
ADCY4	374.664950210736	-1.65469	0.202767043830329	-8.16054	3.33542422623151e-16	2.24328807339453e-15
BCL2L2	820.750084782537	-1.29102	0.102478837008215	-12.5979	2.16902258415541e-36	5.56877309451095e-35
FOXA1	701.549275587554	3.32281064309537	0.389595801366313	8.52886666499555	1.47788406491879e-17	1.1144306777454e-16
EGLN3	2409.82580223491	1.81686724582938	0.210558025879817	8.62881971958845	6.19883081400424e-18	4.86396612224959e-17
CDO1	81.6934150662411	-2.70185	0.372676844880672	-7.24986	4.17213110117493e-13	2.15819691434355e-12
FOXJ1	5395.98922603252	1.14357381893782	0.297641172328961	3.84212241199583	0.000121974972467337	0.000265709333489444
RHBDF2	1195.91065986942	1.34828128174081	0.154132201727724	8.7475638875422	2.18007946565897e-18	1.7593718546074e-17
ARHGEF6	292.892868885414	-1.81889	0.165840685505627	-10.9677	5.46542096647221e-28	8.60462488661838e-27
MAP7D3	258.338104626885	-1.75151	0.17151480483863	-10.212	1.75191426463212e-24	2.22699420314784e-23
FGF13	168.05806897269	-1.71807	0.274794971938375	-6.2522	4.04704950019737e-10	1.58427676086668e-09
ART1	1.06534252682794	-1.09307	0.461178195279253	-2.37017	0.0177797039553278	0.0283830260543505
SGOL1	220.554708686738	3.71680773469319	0.180637940995664	20.5760080867087	4.50270827590739e-94	2.14570522669948e-91
CDH15	29.809651268594	2.65990253167712	0.348298842480129	7.63683999848168	2.22617865968287e-14	1.28341925797828e-13
TMEM8A	5098.22023669469	2.01403480180244	0.138044947928167	14.589703078815	3.26616050877676e-48	1.62791438827756e-46
SHC2	708.251845938468	-1.24746	0.281324789115205	-4.43423	9.24001508857991e-06	2.29625305012305e-05
LBP	141.566777727794	3.40641799621498	0.544623023457148	6.25463458116733	3.98447739954338e-10	1.5611051379763e-09
SYT5	162.941413940198	2.94995289762169	0.381771441476971	7.72701301650306	1.10099392599087e-14	6.51263073751425e-14
TNNI3	276.32070290789	3.15808254723223	0.358340631549711	8.81307412328463	1.2175998407402e-18	1.00124013839991e-17
CBFA2T3	107.639023567327	-1.61956	0.25124503508692	-6.44615	1.14724296537735e-10	4.72388473288571e-10
PRRG3	52.2675316266273	-1.84737	0.310366896801756	-5.9522	2.64565297514954e-09	9.58301220401776e-09
KCNA5	22.8389331711866	-1.52233	0.287348469985645	-5.29784	1.17180410754368e-07	3.58570221663091e-07
STARD8	170.154626339644	-2.17247	0.166474584820711	-13.0499	6.36644786767751e-39	1.9225294967339e-37
FAM155B	209.099269469064	1.14108142064225	0.223326013905994	5.1094872499832	3.23034288432574e-07	9.43979049864738e-07
SAT1	22796.5677547618	1.3043993957581	0.186475501964579	6.99501747959296	2.65225859865301e-12	1.27134024780379e-11
TSPAN16	2.24706360145648	1.41332895586261	0.352510012167411	4.00932996816954	6.08912798634099e-05	0.000137727926136988
CNN1	3509.93390033416	-5.21689	0.345011794092543	-15.1209	1.17937271899008e-51	7.15608204460505e-50
ZSCAN10	7.34156164582301	2.29588608469116	0.442938731118294	5.18330397275195	2.17989325426946e-07	6.47275902764693e-07
THEM6	1828.55619014041	1.41279576499936	0.143405473325713	9.85175622823349	6.7356563354545e-23	7.52437126827387e-22
EXOC3L2	166.134567071351	-1.21854	0.145843116953826	-8.35514	6.53548606620226e-17	4.66533893903762e-16
TOMM40	2883.89049203482	1.35014288259801	0.122889060963474	10.9866807672923	4.42916400423981e-28	7.01272336424939e-27
APOC1	1176.88921947922	2.14749498988868	0.278826285871399	7.70191010928991	1.3404717536502e-14	7.86490604288815e-14
GADD45G	588.683054732331	-1.1121	0.227958222428983	-4.87851	1.06888357507285e-06	2.9534503308971e-06
LRCH2	112.548225755805	-2.22708	0.334755788693182	-6.65286	2.87460440268088e-11	1.25928297801747e-10
DPP6	391.247450426692	-3.80718	0.369276409710507	-10.3098	6.36088260657968e-25	8.32968661979583e-24
NCAN	5.58252169487168	1.69613291246691	0.463622000918449	3.65843922226906	0.000253755899724993	0.000530595330567949
KIF1A	3070.74630283272	5.25426849264581	0.360162688222882	14.5885974990121	3.31951833857135e-48	1.65029896435133e-46
BST2	11011.765724373	1.43727509474305	0.290091421122112	4.95455911513508	7.24944748760809e-07	2.0397422956925e-06
USHBP1	162.357095200009	-1.12888	0.223744966255212	-5.04537	4.5263476561557e-07	1.29842578925224e-06
LSM7	2693.06338835391	1.19071366870228	0.147770778127953	8.05784258421689	7.76527262512214e-16	5.10147601041144e-15
MAS1	5.09689947563153	-3.52017	0.379922105213875	-9.26551	1.94152810118432e-20	1.81935616503306e-19
FUT5	5.38350727010774	2.73402320682224	0.508999893880469	5.37136301930995	7.81437164863188e-08	2.44088238642637e-07
EPO	9.04518338416863	-1.93688	0.336504238748192	-5.75588	8.61917480453633e-09	2.97056689594339e-08
ARPC1B	5708.20201392287	1.0511614792007	0.134016380142733	7.84352985867227	4.38054903256978e-15	2.68888366315892e-14
FCHO1	433.661095019604	1.45463617841878	0.271626509925737	5.35528059767242	8.54237454884241e-08	2.659775520881e-07
UNC13A	60.2413264898991	1.20867226704245	0.333100109567049	3.62855559733508	0.000285011375823592	0.000593282789350238
KLHDC7B	234.456817866487	2.79446308436743	0.323203699049672	8.64613583502941	5.32726954407216e-18	4.19187242658405e-17
SCO2	706.457486210635	1.1522854982692	0.147445611280542	7.81498674841378	5.49688124365978e-15	3.33915530325825e-14
GDF15	3167.5411111508	3.1941642884941	0.268772764581834	11.8842558079264	1.42902140089117e-32	2.91138896043917e-31
LSM4	4517.00487215293	1.49425734895268	0.121356766963376	12.3129297717994	7.71700739176949e-35	1.81875621737506e-33
HRC	66.6382038926239	-1.48723	0.27712297971271	-5.36667	8.02040668884739e-08	2.50283829878135e-07
TRPM4	3496.61462132912	1.60711772507445	0.19290936512431	8.33094714732396	8.01981303272373e-17	5.66899808369596e-16
SULT4A1	138.380770848864	1.28334233639722	0.328007063606737	3.91254481621738	9.13285822689076e-05	0.000201966931564224
CRB3	770.733135679166	1.93033915843249	0.147925263139641	13.0494218327687	6.40314804334391e-39	1.9306281862786e-37
OLFM1	307.184840184201	-2.43489	0.366418942850034	-6.64509	3.03037447059246e-11	1.32425534346758e-10
SAG	8.17216636393982	-1.45543	0.331345784706916	-4.39247	1.12070142577628e-05	2.75736865090253e-05
ZBTB46	439.085303174092	-1.22652	0.175145924814173	-7.00287	2.50768096325168e-12	1.20499435956742e-11
SAMD10	608.409379291595	1.59906641669972	0.137109251851112	11.6627171041393	1.97633234234725e-31	3.7819374441509e-30
TNNT3	62.0411731521201	-1.44863	0.488276596845288	-2.96683	0.0030088518915027	0.00543518382546041
TNNI2	31.4755802525283	1.72649107538281	0.273966610847205	6.30183024874406	2.94151229046913e-10	1.16598229115816e-09
COL5A1	3997.51507732482	-1.53228	0.210665857455315	-7.27349	3.50316359674612e-13	1.8213094825233e-12
PNPLA7	294.80347130468	-1.08963	0.227497303546222	-4.78962	1.67094649882748e-06	4.52612681188012e-06
MNX1	149.885699139534	5.29717814351494	0.344987472993301	15.3546970779945	3.29444775456926e-53	2.19682321599912e-51
CEP85	427.519221614005	1.16171518042471	0.111522201525158	10.4168960488342	2.07618666404232e-25	2.81698160014297e-24
GATA5	102.156617884335	-1.85873	0.536428887423213	-3.46501	0.00053022005436351	0.00106316086023751
RBBP8NL	464.662242574981	2.33675519631615	0.203616148411837	11.4762763884021	1.73596916278396e-30	3.12890825668569e-29
LAMA5	11118.0215144557	1.0133965235194	0.163978069676824	6.18007350322303	6.40717633654574e-10	2.46278597803326e-09
PRDM12	2.32883008156534	1.12614989629713	0.389195903019857	2.89352967890741	0.00380938287824421	0.00676615660683049
FIBCD1	38.1552667115607	3.42926408630564	0.334152236285693	10.2625800875194	1.03893093092263e-24	1.33984373124531e-23
C16orf13	2751.03096699665	1.06296093426883	0.158085548092776	6.72396020441415	1.76850752220908e-11	7.89424262483916e-11
ATG4D	815.378251973759	1.33753316939658	0.130503089150116	10.2490537052194	1.19507777742952e-24	1.53614668522486e-23
TMEM160	395.703485522571	1.69565789982605	0.190334670330163	8.90882305827248	5.15771506131259e-19	4.38327259103633e-18
NPAS1	43.3906128045266	1.2452687819434	0.238043992217412	5.23125482119316	1.68363231671937e-07	5.06463559723833e-07
ARHGEF16	1087.13014906995	2.14014782199491	0.154150433452015	13.8835018109833	7.97504953721911e-44	3.07937782328433e-42
SMPDL3B	1887.33859744766	2.63193343276982	0.169734671191065	15.5061627321099	3.15159334887422e-54	2.20563523320485e-52
ATPIF1	4808.24376327212	1.07490224754083	0.128714185959683	8.3510783176419	6.76425484218976e-17	4.81808279645292e-16
THEMIS2	957.960144444864	1.87447078995099	0.197203390279726	9.50526655394781	1.99536328010825e-21	1.98905141667117e-20
HIP1R	2419.32064271725	1.43750083135117	0.114837509317118	12.5176942612155	5.97456228587522e-36	1.49655125565936e-34
DNMT1	3706.76212176049	1.43080098813997	0.124639116361491	11.4795501597606	1.67147879352019e-30	3.01545269324076e-29
SLC6A8	3285.77071556917	1.17470757777533	0.164435817842092	7.1438667876083	9.07413445612931e-13	4.54940823720437e-12
DUSP9	91.6806294568314	4.15076427197261	0.412329767803056	10.0666131724818	7.76045096581177e-24	9.3306886750788e-23
SLC7A10	18.2732254194575	3.38379822521198	0.525866610459784	6.43470826613884	1.2371070559868e-10	5.06933675752308e-10
FBP2	4.24745674313762	2.84085252170416	0.400879759014902	7.08654517425651	1.37501346556045e-12	6.77212328966979e-12
RGN	69.9627480009741	-2.30329	0.320199227467023	-7.19331	6.32409448679928e-13	3.21352816861077e-12
ULBP2	36.9968236231389	2.95042588903173	0.302247616285469	9.76161838856356	1.64508719518715e-22	1.77774964709992e-21
AKAP12	1492.75516064359	-2.03541	0.264093331815234	-7.70715	1.28655049213677e-14	7.55534220479958e-14
SYNE1	1026.73551328498	-2.73851	0.230833741683629	-11.8636	1.82996968348813e-32	3.69740927362885e-31
ULBP3	73.8429483246728	2.34915409266149	0.205992541708137	11.4040735318948	3.99002528795518e-30	7.06133279674532e-29
EPS8L1	2869.92312188909	1.10844752267827	0.207781774549235	5.33467155665099	9.57176535329431e-08	2.96469802588244e-07
LILRB2	184.366413448751	1.31911713968019	0.228352899367707	5.77666035041695	7.61978833962872e-09	2.63963518758273e-08
EDA2R	72.0502167125685	-1.86339	0.251108036587249	-7.42067	1.16527476725161e-13	6.32244887602387e-13
C1QL1	131.348500920971	1.38131490510378	0.416292677208388	3.31813404541901	0.000906209839288148	0.00176139353760564
GFAP	31.8651772193818	1.78495495216961	0.418688450523956	4.26320561251661	2.01514932267775e-05	4.82322521946317e-05
PYY	243.957595385149	2.56659071061103	0.40023128274026	6.4127688696355	1.42900089788877e-10	5.81784112168177e-10
HIGD1B	30.4829507782164	-1.98645	0.198536659931034	-10.0055	1.44193202250612e-23	1.70638811966836e-22
TEX101	16.3121228525223	2.3375978302258	0.422696083442727	5.53020934376019	3.19848851707421e-08	1.03893713460675e-07
CCL25	18.2885400056304	1.74947688357445	0.355697404835041	4.91844151740659	8.7235971597122e-07	2.43383751687073e-06
GINS2	502.449024486901	2.45975681981525	0.178428124842661	13.7857012283477	3.10732474609985e-43	1.15860516964311e-41
SH3BGRL	2695.00232530834	-1.64553	0.119304555058363	-13.7927	2.8205130020707e-43	1.05367462780989e-41
SLC34A1	2.16086198180165	1.6113420644959	0.5113724425634	3.15101466246126	0.00162704322066143	0.00305559628367901
F12	264.648869689089	3.48612376632154	0.26999707299289	12.9117094777296	3.86621421379693e-38	1.11085431337007e-36
PRR7	500.362871485079	2.1514470430725	0.189758228386416	11.3378326798635	8.52291007197622e-30	1.47886871213385e-28
IDO1	2194.84279456371	2.20592351423846	0.3071017776099	7.1830372699456	6.8179504488943e-13	3.45011955116542e-12
RAB11FIP4	2813.33166092653	2.09214938052232	0.172364942375141	12.137905491065	6.65067044204154e-34	1.48334245544073e-32
HAUS8	469.038727027734	1.59198256920977	0.130202335603944	12.2269893379819	2.2305345393349e-34	5.13311941454951e-33
SH3BP5	230.387382176518	-2.48067	0.197960874132747	-12.5311	5.04382387311449e-36	1.26992565506329e-34
RFTN1	700.043240041214	-1.92342	0.169789626979772	-11.3283	9.50848911204116e-30	1.64113834161714e-28
GALNT15	66.0911529314032	-3.1096	0.299429953063342	-10.3851	2.89997785280091e-25	3.88612944362305e-24
NAPSA	102.560833817447	1.06089512683455	0.349925730158924	3.03177227451301	0.00243122545845497	0.00445435887165164
LRRC4B	222.098076069197	-2.3631	0.290933220837265	-8.1225	4.56688322309648e-16	3.0484374585876e-15
GFPT2	253.102450199588	-1.6822	0.262900213603072	-6.39862	1.56787786357208e-10	6.34884926393186e-10
TUBG1	1992.63561489442	1.53255966254003	0.123640837325857	12.3952546398643	2.77263583097592e-35	6.72941103920591e-34
AOC3	567.028750849439	-4.07871	0.247034622395106	-16.5107	3.07361672079203e-61	2.92938163369925e-59
RAMP2	643.46898894185	-1.51077	0.18391970304434	-8.21429	2.13421747113437e-16	1.46104908728182e-15
NDUFA2	2775.50156626798	1.02991009999112	0.128928115769384	7.98825061426741	1.36867000330754e-15	8.80219701271323e-15
C1orf159	778.318247535768	1.2299517249715	0.11986838008877	10.2608521451666	1.05769204519971e-24	1.36224042050837e-23
TMEM204	558.612245071865	-1.51263	0.186304168706904	-8.11916	4.69402114463933e-16	3.13116371198236e-15
KREMEN2	113.742308008043	1.33598256231632	0.292456576644201	4.56813991891061	4.92071523237643e-06	1.26501229223909e-05
BARX1	106.705	5.34992538993127	0.497153337133922	10.7611173260417	5.25293622123826e-27	7.7987741558171e-26
CA6	27.4817065121945	5.76154594938726	0.630186601463575	9.14260305758069	6.09668269929033e-20	5.51978621773561e-19
MAP1B	1574.12303425306	-1.13323	0.240484820639538	-4.71227	2.44974678313243e-06	6.52976161648587e-06
KRT34	5.51367810460851	1.52474278427867	0.493189577165589	3.09159571668471	0.00199083786555566	0.00369286909875881
KRT33B	3.24920927835918	3.29077682429471	0.847911714891253	3.88103710150622	0.000104011970369642	0.000228540921849084
TNS4	299.87097985627	2.51946878443165	0.319760085115814	7.87924729104047	3.29359087264276e-15	2.04611060316993e-14
TOP2A	3555.37836064107	3.39856823046722	0.179283081004638	18.9564358857671	3.90742313849632e-80	8.57789137976867e-78
PPP1R1B	3166.60823839736	1.56360320626282	0.3365704727909	4.64569334706384	3.38936159857665e-06	8.87685615455638e-06
RAI2	1479.84341131642	-1.18592	0.217160446612914	-5.46104	4.73360919562322e-08	1.51466191392215e-07
MCCC2	3655.00111874143	1.29449779128511	0.12046812968332	10.7455622884493	6.21818668955018e-27	9.21083635636327e-26
ZNF132	99.7699187921114	-1.44027	0.152736482044155	-9.42975	4.11057544156214e-21	4.01762996384398e-20
SNRPA1	1109.53027089483	1.06195809805168	0.0942926551714711	11.2623628650663	2.0128809651464e-29	3.4377332427474e-28
NR0B2	13.4687127881288	3.61156768001161	0.544494938574523	6.63287649554029	3.29207259083351e-11	1.43348594338545e-10
LIN28A	11.2834442927205	2.91061819676895	0.548396634824375	5.30750557523221	1.11135607480208e-07	3.40927539480029e-07
RHPN2	2044.53204819987	1.6146367868053	0.156905161407916	10.2905269164959	7.7749730120906e-25	1.01204145709678e-23
C19orf40	147.398156706396	1.19914218599644	0.153321385413381	7.82110194715073	5.23629150818708e-15	3.19109992161445e-14
ABHD12B	103.107576470405	2.05800121013157	0.400063412080097	5.14418751625188	2.68681063882682e-07	7.91778374983386e-07
GCH1	387.348744895101	1.03690808644303	0.149283620148795	6.94589322934101	3.76073127149684e-12	1.77781678157526e-11
ZSWIM4	1236.38109223457	1.22235579472713	0.153109982722943	7.9835146800259	1.42224389706118e-15	9.12571469976398e-15
FBXW9	868.542312687117	1.17050605134993	0.162055140275104	7.22288752681888	5.08951079695353e-13	2.61268686155749e-12
C19orf57	154.30770246098	1.4259993902972	0.233474950041946	6.10771900814628	1.0106507939065e-09	3.80098079140426e-09
RTBDN	14.0994583775025	4.82585872860763	0.482422147746987	10.0033938142049	1.47261894673397e-23	1.73954226005371e-22
NUP210	4071.67704307819	2.59855160065021	0.142484970509355	18.2373733268913	2.60688312084242e-74	4.20936218305944e-72
RAMP1	1355.40383563544	-3.00501	0.260682267887325	-11.5275	9.59106651694487e-31	1.76118663165478e-29
SERPINF1	2776.4673819929	-2.2932	0.226532383183365	-10.123	4.36629067118242e-24	5.37207727541323e-23
DDC	24.7893920374361	3.42218409641768	0.48235608857219	7.09472561349356	1.29608374365558e-12	6.39951584117836e-12
ENAM	10.891971933362	-1.29298	0.420125116915199	-3.07761	0.00208670700352872	0.00385740441864398
EIF5A	15367.1269125986	1.03689186964547	0.1101752244761	9.41129799894714	4.90047306903354e-21	4.75871982220563e-20
SLC52A1	79.0584074635712	1.27117372081796	0.279027382035431	4.55573109543974	5.22036858337246e-06	1.33729594049995e-05
RGS22	108.324904950328	-1.61877	0.401251105397523	-4.03432	5.47610706552657e-05	0.000124525348983075
MATN2	2316.01982390147	-1.73387	0.25386000801356	-6.83004	8.48922605567965e-12	3.89714517565482e-11
HSPA12B	202.85629119745	-2.51204	0.183795792568775	-13.6676	1.58616634987077e-42	5.72837673637248e-41
SNAP25	81.0258833922931	-2.43277	0.337597845587002	-7.20612	5.7570380786301e-13	2.93684099165209e-12
PCNA	3415.96345731608	1.48695981404888	0.11904157305241	12.4910968153471	8.34945688927498e-36	2.07811068411025e-34
SSTR4	0.353970284406193	-2.08129	0.94664668304979	-2.19859	0.0279067356718701	0.0430782809162517
RHBG	17.0915426459174	3.02719955292524	0.361054956325614	8.38431795461959	5.10207131956333e-17	3.66621071870645e-16
ATP1A4	14.8632091572292	1.74128659284586	0.412206279802969	4.22430874580121	2.39675288819537e-05	5.69334442912598e-05
NES	1951.64811568674	-1.77751	0.191784536914744	-9.26827	1.89196223736738e-20	1.77546389018655e-19
BCAN	73.3171784500955	-2.01728	0.329009411449169	-6.13137	8.71282297571031e-10	3.29905300967884e-09
RAB25	4012.91043431615	2.12750932317677	0.194331327277905	10.9478453781891	6.80469791143888e-28	1.06020883408049e-26
HAPLN2	12.0831708062356	-2.5841	0.343185895124255	-7.52973	5.08462704390032e-14	2.83676308348728e-13
FCRL2	40.4776764626068	2.83671249824292	0.396704675027659	7.15069087109986	8.63422331870925e-13	4.33441560125748e-12
SYT11	861.03874182054	-1.10908	0.204219187409886	-5.43085	5.60866699514754e-08	1.78269295186583e-07
ACY3	320.263479800256	2.35961515108413	0.3019712704055	7.81403856040853	5.53841393253097e-15	3.3615884254051e-14
ALDH3B2	1745.98017487478	3.04943714887263	0.282498276630694	10.7945336348339	3.65312441320681e-27	5.47772408175247e-26
MTL5	359.674149741906	1.58473609268672	0.157343805154059	10.0718048043586	7.36146475124744e-24	8.88377383013418e-23
VSTM2L	84.2206011316137	-1.40806	0.381513256371735	-3.69072	0.000223621070181643	0.000470707656669785
DMGDH	44.067186078987	-1.23723	0.197435342361055	-6.26651	3.69217973250835e-10	1.45088108635857e-09
BHMT2	128.324794836385	-1.51528	0.343350650981193	-4.4132	1.0185341291015e-05	2.51772770930985e-05
KANK4	417.696327399542	4.37665625488963	0.35235896669288	12.4210156930798	2.00993381050786e-35	4.91490447931197e-34
SLC14A2	41.1300433185589	3.57646510596934	0.435714177436055	8.20828261089625	2.24374597044327e-16	1.53441752784462e-15
NMUR2	40.9190843300656	2.3974156327173	0.356297707355072	6.72868666631114	1.71201268354734e-11	7.65605488925336e-11
PDE6A	30.5704254716723	1.12487548108515	0.243523407582812	4.61916779274134	3.85282202791542e-06	1.00341824555334e-05
ATP8A2	42.5909520286008	-1.39118	0.314628826326327	-4.42166	9.7943482823605e-06	2.4256810336007e-05
MTUS2	35.8312588014263	-2.68565	0.325362508673588	-8.25432	1.52771462139937e-16	1.05845703095393e-15
TPTE2	5.56475310845899	1.29216737318144	0.348489457485082	3.70790950896055	0.000208977301853626	0.00044140524579634
WASF3	302.963250739682	-1.53455	0.213619747742734	-7.18354	6.79277817175553e-13	3.44005443026852e-12
RNF17	2.31780669247695	-1.10321	0.351000674515537	-3.14305	0.00167198372282169	0.00313565156234307
[truncated: 4,104 more rows]
